# Supplementary material for: Bis[benzyl 3-(3-phenyl­prop-2-enyl­idene)dithio­carbazato-κ2 N 3,S]cadmium
Source: Acta Crystallogr Sect E Struct Rep Online. 2012 Jun 30;68(Pt 7):m976–7. doi: 10.1107/S1600536812028127 (PMC3393227; doi:10.1107/S1600536812028127)
Supplement: Supplementary file 1 [file e-68-0m976-sup1.cif]

##############################################################################
#                                                                            #
# This CIF contains the data in a paper accepted for publication in          #
# Acta Crystallographica Section E. It conforms to the requirements of       #
# Notes for Authors for Acta Crystallographica Section E, and has been       #
# peer reviewed under the auspices of the IUCr Commission on Journals.       #
#                                                                            #
# Full details of the Crystallographic Information File format               #
# are given in the paper "The Crystallographic Information File (CIF):       #
# a New Standard Archive File for Crystallography" by S. R. Hall, F. H.      #
# Allen and I. D. Brown [Acta Cryst. (1991), A47, 655-685].                  #
#                                                                            #
# The current version of the core CIF dictionary is obtainable from          #
# ftp://ftp.iucr.org/pub/cif_core.dic.                                       #
#                                                                            #
# Software is freely available for graphical display of the structure(s)     #
# in this CIF. For information consult the CIF software page                 #
# http://www.iucr.org/resources/cif/software.                                #
#                                                                            #
# This file may be used for bona fide research purposes within the           #
# scientific community so long as proper attribution is given to the journal # 
# article from which it was obtained.                                        #
#                                                                            #
##############################################################################
data_I
_audit_creation_method     SHELXL-97
_chemical_name_systematic
;
Bis[benzyl 3-(3-phenylprop-2-enylidene)dithiocarbazato-
\k^2^<i>N</i>^3^,<i>S</i>]cadmium
;
_chemical_name_common     ?
_chemical_formula_moiety     'C34 H30 Cd N4 S4'
_chemical_formula_sum     'C34 H30 Cd N4 S4'
_chemical_formula_iupac     '[Cd (C17 H15 N2 S2)2]'
_chemical_formula_weight     735.26
_chemical_melting_point     ?
_symmetry_cell_setting     orthorhombic
_symmetry_space_group_name_H-M     'P b c n'
_symmetry_space_group_name_Hall     '-P 2n 2ab'
loop_
    _symmetry_equiv_pos_as_xyz
    'x, y, z'
    '-x+1/2, -y+1/2, z+1/2'
    'x+1/2, -y+1/2, -z'
    '-x, y, -z+1/2'
    '-x, -y, -z'
    'x-1/2, y-1/2, -z-1/2'
    '-x-1/2, y-1/2, z'
    'x, -y, z-1/2'
_cell_length_a     36.2497(7)
_cell_length_b     9.9940(2)
_cell_length_c     8.9392(2)
_cell_angle_alpha     90.00
_cell_angle_beta     90.00
_cell_angle_gamma     90.00
_cell_volume     3238.49(12)
_cell_formula_units_Z     4
_cell_measurement_reflns_used     29242
_cell_measurement_theta_min     3.66
_cell_measurement_theta_max     68.23
_cell_measurement_temperature     173(2)
_exptl_crystal_description     prism
_exptl_crystal_colour     yellow
_exptl_crystal_size_max     0.3
_exptl_crystal_size_mid     0.3
_exptl_crystal_size_min     0.1
_exptl_crystal_density_diffrn     1.508
_exptl_crystal_density_meas     ?
_exptl_crystal_density_method     'not measured'
_exptl_crystal_F_000     1496
_exptl_absorpt_coefficient_mu     8.047
_exptl_absorpt_correction_type     multi-scan
_exptl_absorpt_process_details     '(<i>ABSCOR</i>; Rigaku, 1995)'
_exptl_absorpt_correction_T_min     0.325
_exptl_absorpt_correction_T_max     0.448
_exptl_special_details
;
;
_diffrn_ambient_temperature     173(2)
_diffrn_radiation_type     'Cu K\a'
_diffrn_radiation_wavelength     1.54187
_diffrn_radiation_source     'fine-focus sealed tube'
_diffrn_radiation_monochromator     graphite
_diffrn_measurement_device_type     'Rigaku R-AXIS RAPID'
_diffrn_measurement_method     \w
_diffrn_detector_area_resol_mean     10.000
_diffrn_reflns_number     10761
_diffrn_reflns_av_R_equivalents     0.0785
_diffrn_reflns_av_sigmaI/netI     0.0667
_diffrn_reflns_theta_min     4.59
_diffrn_reflns_theta_max     68.26
_diffrn_reflns_theta_full     68.26
_diffrn_measured_fraction_theta_max     0.999
_diffrn_measured_fraction_theta_full     0.999
_diffrn_reflns_limit_h_min     -42
_diffrn_reflns_limit_h_max     43
_diffrn_reflns_limit_k_min     -11
_diffrn_reflns_limit_k_max     12
_diffrn_reflns_limit_l_min     -10
_diffrn_reflns_limit_l_max     10
_diffrn_standards_number     ?
_diffrn_standards_interval_count     ?
_diffrn_standards_interval_time     ?
_diffrn_standards_decay_%     ?
_refine_special_details
;
Refinement of <i>F</i>^2^ against ALL reflections. The weighted <i>R</i>-factor
<i>wR</i> and goodness of fit <i>S</i> are based on <i>F</i>^2^, conventional
<i>R</i>-factors <i>R</i> are based on <i>F</i>, with <i>F</i> set to zero for
negative <i>F</i>^2^. The threshold expression of <i>F</i>^2^ >
2\s(<i>F</i>^2^) is used only for calculating <i>R</i>-factors(gt) <i>etc</i>.
and is not relevant to the choice of reflections for refinement.
<i>R</i>-factors based on <i>F</i>^2^ are statistically about twice as large
as those based on <i>F</i>, and <i>R</i>- factors based on ALL data will be
even larger.
;
_reflns_number_total     2964
_reflns_number_gt     2439
_reflns_threshold_expression     I>2\s(I)
_refine_ls_structure_factor_coef     Fsqd
_refine_ls_matrix_type     full
_refine_ls_R_factor_all     0.0474
_refine_ls_R_factor_gt     0.0417
_refine_ls_wR_factor_gt     0.1117
_refine_ls_wR_factor_ref     0.1149
_refine_ls_goodness_of_fit_ref     1.022
_refine_ls_restrained_S_all     1.022
_refine_ls_number_reflns     2964
_refine_ls_number_parameters     195
_refine_ls_number_restraints     0
_refine_ls_hydrogen_treatment     constr
_refine_ls_weighting_scheme     calc
_refine_ls_weighting_details
         'calc w=1/[\s^2^(Fo^2^)+(0.0606P)^2^+0.0000P] where P=(Fo^2^+2Fc^2^)/3'
_atom_sites_solution_hydrogens     geom
_atom_sites_solution_primary     direct
_atom_sites_solution_secondary     difmap
_refine_ls_shift/su_max     0.001
_refine_ls_shift/su_mean     0.000
_refine_diff_density_max     1.363
_refine_diff_density_min     -0.519
_refine_ls_extinction_method     none
_refine_ls_extinction_coef     ?
loop_
    _atom_type_symbol
    _atom_type_description
    _atom_type_scat_dispersion_real
    _atom_type_scat_dispersion_imag
    _atom_type_scat_source
    'C' 'C' 0.0181 0.0091
                         'International Tables Vol C Tables 4.2.6.8 and 6.1.1.4'
    'H' 'H' 0.0000 0.0000
                         'International Tables Vol C Tables 4.2.6.8 and 6.1.1.4'
    'N' 'N' 0.0311 0.0180
                         'International Tables Vol C Tables 4.2.6.8 and 6.1.1.4'
    'S' 'S' 0.3331 0.5567
                         'International Tables Vol C Tables 4.2.6.8 and 6.1.1.4'
    'Cd' 'Cd' 0.1185 4.6533
                         'International Tables Vol C Tables 4.2.6.8 and 6.1.1.4'
_computing_data_collection     'RAPID-AUTO (Rigaku, 1995)'
_computing_cell_refinement     'RAPID-AUTO (Rigaku, 1995)'
_computing_data_reduction     'RAPID-AUTO (Rigaku, 1995)'
_computing_structure_solution     'SHELXS97 (Sheldrick, 2008)'
_computing_structure_refinement     'SHELXL97 (Sheldrick, 2008)'
_computing_molecular_graphics     'CrystalStructure (Rigaku, 2010)'
_computing_publication_material     'publCIF (Westrip, 2010)'
loop_
    _atom_site_type_symbol
    _atom_site_label
    _atom_site_fract_x
    _atom_site_fract_y
    _atom_site_fract_z
    _atom_site_U_iso_or_equiv
    _atom_site_adp_type
    _atom_site_calc_flag
    _atom_site_refinement_flags
    _atom_site_occupancy
    _atom_site_symmetry_multiplicity
    _atom_site_disorder_assembly
    _atom_site_disorder_group
    Cd Cd 0.5000 0.44301(4) 0.7500 0.04150(16) Uani d S 1 2 . .
    N N1 0.52779(6) 0.2994(3) 0.9175(3) 0.0358(6) Uani d . 1 1 . .
    N N2 0.56616(6) 0.2968(3) 0.9179(3) 0.0367(6) Uani d . 1 1 . .
    S S1 0.56402(2) 0.50756(11) 0.71527(10) 0.0483(3) Uani d . 1 1 . .
    S S2 0.62987(2) 0.39583(11) 0.83639(11) 0.0540(3) Uani d . 1 1 . .
    C C1 0.51250(9) 0.2128(3) 1.0048(3) 0.0398(7) Uani d . 1 1 . .
    H H1 0.5276 0.1511 1.0578 0.048 Uiso calc R 1 1 . .
    C C2 0.47320(8) 0.2078(3) 1.0235(3) 0.0395(7) Uani d . 1 1 . .
    H H2 0.4587 0.2715 0.9710 0.047 Uiso calc R 1 1 . .
    C C3 0.45573(8) 0.1191(4) 1.1103(4) 0.0415(8) Uani d . 1 1 . .
    H H3 0.4705 0.0526 1.1570 0.050 Uiso calc R 1 1 . .
    C C4 0.41607(8) 0.1147(3) 1.1403(3) 0.0381(7) Uani d . 1 1 . .
    C C5 0.39164(8) 0.2100(4) 1.0849(4) 0.0436(8) Uani d . 1 1 . .
    H H5 0.4007 0.2808 1.0244 0.052 Uiso calc R 1 1 . .
    C C6 0.35458(8) 0.2033(4) 1.1162(4) 0.0476(9) Uani d . 1 1 . .
    H H6 0.3383 0.2695 1.0779 0.057 Uiso calc R 1 1 . .
    C C7 0.34086(9) 0.1000(4) 1.2038(4) 0.0511(9) Uani d . 1 1 . .
    H H7 0.3152 0.0949 1.2243 0.061 Uiso calc R 1 1 . .
    C C8 0.36437(11) 0.0055(5) 1.2607(4) 0.0516(10) Uani d . 1 1 . .
    H H8 0.3550 -0.0643 1.3220 0.062 Uiso calc R 1 1 . .
    C C9 0.40186(10) 0.0116(5) 1.2288(4) 0.0455(8) Uani d . 1 1 . .
    H H9 0.4180 -0.0550 1.2675 0.055 Uiso calc R 1 1 . .
    C C10 0.58178(8) 0.3856(3) 0.8347(3) 0.0391(7) Uani d . 1 1 . .
    C C11 0.64403(8) 0.2893(4) 0.9912(4) 0.0455(8) Uani d . 1 1 . .
    H H11A 0.6300 0.3118 1.0829 0.055 Uiso calc R 1 1 . .
    H H11B 0.6399 0.1939 0.9668 0.055 Uiso calc R 1 1 . .
    C C12 0.68464(8) 0.3169(3) 1.0126(3) 0.0413(8) Uani d . 1 1 . .
    C C13 0.69639(9) 0.4203(4) 1.1010(5) 0.0577(10) Uani d . 1 1 . .
    H H13 0.6787 0.4747 1.1506 0.069 Uiso calc R 1 1 . .
    C C14 0.73377(10) 0.4472(4) 1.1193(5) 0.0619(12) Uani d . 1 1 . .
    H H14 0.7415 0.5188 1.1818 0.074 Uiso calc R 1 1 . .
    C C15 0.75932(9) 0.3706(4) 1.0474(4) 0.0538(10) Uani d . 1 1 . .
    H H15 0.7849 0.3884 1.0598 0.065 Uiso calc R 1 1 . .
    C C16 0.74806(8) 0.2689(4) 0.9579(5) 0.0593(10) Uani d . 1 1 . .
    H H16 0.7659 0.2167 0.9065 0.071 Uiso calc R 1 1 . .
    C C17 0.71095(8) 0.2401(4) 0.9404(4) 0.0517(9) Uani d . 1 1 . .
    H H17 0.7035 0.1675 0.8787 0.062 Uiso calc R 1 1 . .
loop_
    _atom_site_aniso_label
    _atom_site_aniso_U_11
    _atom_site_aniso_U_22
    _atom_site_aniso_U_33
    _atom_site_aniso_U_12
    _atom_site_aniso_U_13
    _atom_site_aniso_U_23
    Cd 0.0334(2) 0.0470(3) 0.0440(2) 0.000 -0.01208(12) 0.000
    N1 0.0262(12) 0.0447(16) 0.0365(13) 0.0008(11) -0.0011(10) 0.0027(12)
    N2 0.0255(12) 0.0478(17) 0.0368(13) 0.0013(11) 0.0000(10) 0.0006(12)
    S1 0.0401(5) 0.0524(6) 0.0525(5) -0.0107(4) -0.0125(4) 0.0125(4)
    S2 0.0278(4) 0.0780(7) 0.0562(5) -0.0073(4) 0.0006(3) 0.0214(5)
    C1 0.0286(14) 0.050(2) 0.0411(16) 0.0016(14) -0.0024(13) 0.0023(15)
    C2 0.0269(14) 0.051(2) 0.0408(16) 0.0021(14) -0.0023(12) 0.0052(15)
    C3 0.0308(16) 0.052(2) 0.0422(17) 0.0037(14) -0.0054(13) 0.0017(15)
    C4 0.0285(15) 0.049(2) 0.0368(16) -0.0030(13) -0.0014(12) -0.0023(14)
    C5 0.0337(16) 0.049(2) 0.0481(18) -0.0035(14) 0.0000(14) 0.0018(16)
    C6 0.0289(16) 0.056(2) 0.058(2) -0.0016(15) -0.0051(14) -0.0033(18)
    C7 0.0328(18) 0.068(3) 0.053(2) -0.0074(17) 0.0038(16) -0.013(2)
    C8 0.044(2) 0.058(3) 0.054(2) -0.013(2) 0.0063(14) 0.0020(17)
    C9 0.0410(19) 0.047(2) 0.0486(19) 0.0003(17) -0.0010(14) 0.0020(16)
    C10 0.0301(15) 0.049(2) 0.0382(16) -0.0005(14) -0.0046(12) 0.0002(15)
    C11 0.0256(15) 0.060(2) 0.0504(19) 0.0024(14) 0.0032(13) 0.0102(17)
    C12 0.0256(15) 0.055(2) 0.0438(17) 0.0007(13) 0.0037(12) 0.0050(16)
    C13 0.0376(19) 0.071(3) 0.065(3) 0.0062(17) 0.0113(17) -0.014(2)
    C14 0.046(2) 0.075(3) 0.065(3) -0.0093(19) -0.0016(18) -0.017(2)
    C15 0.0273(16) 0.077(3) 0.057(2) -0.0049(17) -0.0021(15) 0.004(2)
    C16 0.0286(18) 0.068(3) 0.081(3) 0.0077(17) 0.0040(16) -0.010(2)
    C17 0.0330(17) 0.054(2) 0.068(2) 0.0011(15) 0.0028(16) -0.0126(19)
_geom_special_details
;
All s.u.'s (except the s.u. in the dihedral angle between two l.s. planes) are
estimated using the full covariance matrix. The cell s.u.'s are taken into
account individually in the estimation of s.u.'s in distances, angles and
torsion angles; correlations between s.u.'s in cell parameters are only used
when they are defined by crystal symmetry. An approximate (isotropic)
treatment of cell s.u.'s is used for estimating s.u.'s involving l.s. planes.
;
loop_
    _geom_bond_atom_site_label_1
    _geom_bond_atom_site_label_2
    _geom_bond_site_symmetry_2
    _geom_bond_distance
    _geom_bond_publ_flag
    Cd N1 4_656 2.306(2) no
    Cd N1 . 2.306(2) yes
    Cd S1 . 2.4285(9) yes
    Cd S1 4_656 2.4285(9) no
    N1 C1 . 1.291(4) no
    N1 N2 . 1.391(3) no
    N2 C10 . 1.288(4) no
    S1 C10 . 1.744(3) no
    S2 C10 . 1.746(3) no
    S2 C11 . 1.819(3) no
    C1 C2 . 1.435(4) no
    C1 H1 . 0.9500 no
    C2 C3 . 1.337(4) no
    C2 H2 . 0.9500 no
    C3 C4 . 1.463(4) no
    C3 H3 . 0.9500 no
    C4 C5 . 1.392(4) no
    C4 C9 . 1.398(5) no
    C5 C6 . 1.374(4) no
    C5 H5 . 0.9500 no
    C6 C7 . 1.388(5) no
    C6 H6 . 0.9500 no
    C7 C8 . 1.370(6) no
    C7 H7 . 0.9500 no
    C8 C9 . 1.390(5) no
    C8 H8 . 0.9500 no
    C9 H9 . 0.9500 no
    C11 C12 . 1.510(4) no
    C11 H11A . 0.9900 no
    C11 H11B . 0.9900 no
    C12 C13 . 1.368(5) no
    C12 C17 . 1.384(4) no
    C13 C14 . 1.391(4) no
    C13 H13 . 0.9500 no
    C14 C15 . 1.362(5) no
    C14 H14 . 0.9500 no
    C15 C16 . 1.356(5) no
    C15 H15 . 0.9500 no
    C16 C17 . 1.385(4) no
    C16 H16 . 0.9500 no
    C17 H17 . 0.9500 no
loop_
    _geom_angle_atom_site_label_1
    _geom_angle_atom_site_label_2
    _geom_angle_atom_site_label_3
    _geom_angle_site_symmetry_1
    _geom_angle_site_symmetry_3
    _geom_angle
    _geom_angle_publ_flag
    N1 Cd N1 4_656 . 103.00(12) yes
    N1 Cd S1 4_656 . 119.99(6) yes
    N1 Cd S1 . . 80.27(6) yes
    N1 Cd S1 4_656 4_656 80.27(6) ?
    N1 Cd S1 . 4_656 119.99(6) no
    S1 Cd S1 . 4_656 149.19(5) yes
    C1 N1 N2 . . 114.6(2) no
    C1 N1 Cd . . 128.5(2) no
    N2 N1 Cd . . 116.73(17) no
    C10 N2 N1 . . 115.2(2) no
    C10 S1 Cd . . 95.10(11) no
    C10 S2 C11 . . 104.71(14) no
    N1 C1 C2 . . 121.3(3) no
    N1 C1 H1 . . 119.3 no
    C2 C1 H1 . . 119.3 no
    C3 C2 C1 . . 124.1(3) no
    C3 C2 H2 . . 117.9 no
    C1 C2 H2 . . 117.9 no
    C2 C3 C4 . . 126.3(3) no
    C2 C3 H3 . . 116.9 no
    C4 C3 H3 . . 116.9 no
    C5 C4 C9 . . 118.1(3) no
    C5 C4 C3 . . 122.7(3) no
    C9 C4 C3 . . 119.2(3) no
    C6 C5 C4 . . 121.1(3) no
    C6 C5 H5 . . 119.5 no
    C4 C5 H5 . . 119.5 no
    C5 C6 C7 . . 120.1(3) no
    C5 C6 H6 . . 119.9 no
    C7 C6 H6 . . 119.9 no
    C8 C7 C6 . . 119.9(3) no
    C8 C7 H7 . . 120.0 no
    C6 C7 H7 . . 120.0 no
    C7 C8 C9 . . 120.2(4) no
    C7 C8 H8 . . 119.9 no
    C9 C8 H8 . . 119.9 no
    C8 C9 C4 . . 120.6(4) no
    C8 C9 H9 . . 119.7 no
    C4 C9 H9 . . 119.7 no
    N2 C10 S1 . . 132.2(2) no
    N2 C10 S2 . . 118.3(2) no
    S1 C10 S2 . . 109.45(17) no
    C12 C11 S2 . . 105.4(2) no
    C12 C11 H11A . . 110.7 no
    S2 C11 H11A . . 110.7 no
    C12 C11 H11B . . 110.7 no
    S2 C11 H11B . . 110.7 no
    H11A C11 H11B . . 108.8 no
    C13 C12 C17 . . 118.2(3) no
    C13 C12 C11 . . 121.0(3) no
    C17 C12 C11 . . 120.8(3) no
    C12 C13 C14 . . 121.1(3) no
    C12 C13 H13 . . 119.4 no
    C14 C13 H13 . . 119.4 no
    C15 C14 C13 . . 119.9(4) no
    C15 C14 H14 . . 120.1 no
    C13 C14 H14 . . 120.1 no
    C16 C15 C14 . . 119.6(3) no
    C16 C15 H15 . . 120.2 no
    C14 C15 H15 . . 120.2 no
    C15 C16 C17 . . 121.0(3) no
    C15 C16 H16 . . 119.5 no
    C17 C16 H16 . . 119.5 no
    C12 C17 C16 . . 120.1(3) no
    C12 C17 H17 . . 119.9 no
    C16 C17 H17 . . 119.9 no
loop_
    _geom_torsion_atom_site_label_1
    _geom_torsion_atom_site_label_2
    _geom_torsion_atom_site_label_3
    _geom_torsion_atom_site_label_4
    _geom_torsion_site_symmetry_1
    _geom_torsion_site_symmetry_2
    _geom_torsion_site_symmetry_3
    _geom_torsion_site_symmetry_4
    _geom_torsion
    _geom_torsion_publ_flag
    N1 Cd N1 C1 4_656 . . . -62.5(2) no
    S1 Cd N1 C1 . . . . 178.8(3) no
    S1 Cd N1 C1 4_656 . . . 23.7(3) no
    N1 Cd N1 N2 4_656 . . . 111.98(19) no
    S1 Cd N1 N2 . . . . -6.76(17) no
    S1 Cd N1 N2 4_656 . . . -161.87(15) no
    C1 N1 N2 C10 . . . . -177.9(3) no
    Cd N1 N2 C10 . . . . 6.8(3) no
    N1 Cd S1 C10 4_656 . . . -95.26(13) no
    N1 Cd S1 C10 . . . . 4.21(13) no
    S1 Cd S1 C10 4_656 . . . 138.83(11) no
    N2 N1 C1 C2 . . . . 176.4(2) no
    Cd N1 C1 C2 . . . . -9.0(4) no
    N1 C1 C2 C3 . . . . 178.8(3) no
    C1 C2 C3 C4 . . . . 176.1(3) no
    C2 C3 C4 C5 . . . . -3.2(5) no
    C2 C3 C4 C9 . . . . 177.2(3) no
    C9 C4 C5 C6 . . . . 0.1(5) no
    C3 C4 C5 C6 . . . . -179.5(3) no
    C4 C5 C6 C7 . . . . -0.3(5) no
    C5 C6 C7 C8 . . . . 0.8(5) no
    C6 C7 C8 C9 . . . . -1.1(6) no
    C7 C8 C9 C4 . . . . 0.8(6) no
    C5 C4 C9 C8 . . . . -0.3(5) no
    C3 C4 C9 C8 . . . . 179.3(3) no
    N1 N2 C10 S1 . . . . -2.2(4) no
    N1 N2 C10 S2 . . . . 176.47(19) no
    Cd S1 C10 N2 . . . . -3.1(3) no
    Cd S1 C10 S2 . . . . 178.22(14) no
    C11 S2 C10 N2 . . . . -10.3(3) no
    C11 S2 C10 S1 . . . . 168.62(18) no
    C10 S2 C11 C12 . . . . -169.8(2) no
    S2 C11 C12 C13 . . . . 86.4(3) no
    S2 C11 C12 C17 . . . . -92.0(3) no
    C17 C12 C13 C14 . . . . -0.6(6) no
    C11 C12 C13 C14 . . . . -179.1(3) no
    C12 C13 C14 C15 . . . . 0.7(6) no
    C13 C14 C15 C16 . . . . 0.2(6) no
    C14 C15 C16 C17 . . . . -1.1(6) no
    C13 C12 C17 C16 . . . . -0.2(5) no
    C11 C12 C17 C16 . . . . 178.2(3) no
    C15 C16 C17 C12 . . . . 1.1(6) no
loop_
    _geom_hbond_atom_site_label_D
    _geom_hbond_atom_site_label_H
    _geom_hbond_atom_site_label_A
    _geom_hbond_site_symmetry_A
    _geom_hbond_distance_DH
    _geom_hbond_distance_HA
    _geom_hbond_distance_DA
    _geom_hbond_angle_DHA
    _geom_hbond_publ_flag
    C13 H13 S2 8_566 0.95 2.75 3.690(4) 170 yes
data_global
_journal_date_recd_electronic     2012-06-19
_journal_date_accepted     2012-06-21
_journal_name_full     'Acta Crystallographica, Section E'
_journal_year     2012
_journal_volume     68
_journal_issue      7
_journal_page_first     m976
_journal_page_last     m977
_journal_paper_category     QM
_journal_paper_doi     10.1107/S1600536812028127
_journal_coeditor_code     WM2651
_publ_contact_author_name     'Tofazzal Tarafder'
_publ_contact_author_address
; Department of Chemistry
  Rajshahi University
  Rajshahi 6205
  Bangladesh
;
_publ_contact_author_email     'ttofazzal@yahoo.com'
_publ_contact_author_fax     ' '
_publ_contact_author_phone     '+88-0721-750041 to 9'
_publ_section_title
;\
Bis[benzyl 3-(3-phenylprop-2-enylidene)dithiocarbazato-\
\k^2^<i>N</i>^3^,<i>S</i>]cadmium
;
loop_
    _publ_author_name
    _publ_author_footnote
    _publ_author_address
    'M. S. Reza' .
;
Department of Chemistry, Rajshahi University of Engineering and Technology,
Rajshahi 6204, Bangladesh
;
    'M. A. A. A. A. Islam' .
;
Department of Chemistry, Rajshahi University of Engineering and Technology,
Rajshahi 6204, Bangladesh
;
    'M. T. H. Tarafder' .
;
Department of Chemistry, Rajshahi University, Rajshahi-6205, Bangladesh
;
    'M. C. Sheikh' .
;
Department of Applied Chemistry, Faculty of Engineering,
University of Toyama, 3190 Gofuku, Toyama 930-8555, Japan
;
    'E. Zangrando' .
;
Department of Chemical and Pharmaceutical Science, Via L. Giorgieri 1,
34127 Trieste, Italy
;
