# Supplementary material for: Bis[benzyl 3-(3-phenyl­prop-2-enyl­idene)dithio­carbazato-κ2 N 3,S]cadmium
Source: Acta Crystallogr Sect E Struct Rep Online. 2012 Jun 30;68(Pt 7):m976–7. doi: 10.1107/S1600536812028127 (PMC3393227; doi:10.1107/S1600536812028127)
Supplement: Supplementary file 2 [file e-68-0m976-Isup2.hkl]

#
# h,k,l, Fc-squared, Fo-squared, sigma(Fo-squared) and status flag
#
data_I
_shelx_title ' SH019 in Pbcn'
_shelx_refln_list_code          4
_shelx_F_calc_maximum      511.64
_exptl_crystal_F_000      1496.00
_reflns_d_resolution_high  0.8300
 
loop_
 _symmetry_equiv_pos_as_xyz
 'x, y, z'
 '-x+1/2, -y+1/2, z+1/2'
 'x+1/2, -y+1/2, -z'
 '-x, y, -z+1/2'
 '-x, -y, -z'
 'x-1/2, y-1/2, -z-1/2'
 '-x-1/2, y-1/2, z'
 'x, -y, z-1/2'
 
_cell_length_a    36.2497
_cell_length_b     9.9940
_cell_length_c     8.9392
_cell_angle_alpha  90.000
_cell_angle_beta   90.000
_cell_angle_gamma  90.000
 
_shelx_F_squared_multiplier     1.000
 
loop_
 _refln_index_h
 _refln_index_k
 _refln_index_l
 _refln_F_squared_calc
 _refln_F_squared_meas
 _refln_F_squared_sigma
 _refln_observed_status
   4   0   0     6813.53     5671.11    194.88 o
   6   0   0     4382.26     3354.27    128.51 o
   8   0   0    50956.38    43071.83   2884.65 o
  10   0   0      199.76      652.90     53.97 o
  12   0   0    15340.84    14658.12    730.09 o
  14   0   0    53935.12    53437.17   3473.63 o
  16   0   0    52658.32    53953.07   3596.46 o
  18   0   0      765.12     1338.56     57.77 o
  20   0   0     5779.73     6105.83    310.22 o
  22   0   0     5278.77     5028.65    255.41 o
  24   0   0     2754.99     2533.18    175.10 o
  26   0   0      556.03      548.22     51.48 o
  28   0   0     7634.74     8047.96    632.64 o
  30   0   0    17247.71    19342.93   1937.96 o
  32   0   0    12151.87    12888.52   1223.83 o
  34   0   0     2152.89     2010.96    223.36 o
  36   0   0     1606.95     1541.76    153.47 o
  38   0   0     4748.73     4972.51    407.60 o
  40   0   0      310.47      287.07     69.78 o
  42   0   0      162.07      165.06     46.81 o
   1   1   0    57833.81    60861.69   2525.72 o
   3   1   0    24210.28    25751.57    953.28 o
   5   1   0    25225.06    26317.21   1540.32 o
   7   1   0     1525.26     1362.94     90.58 o
   9   1   0     9768.27     8953.64    294.82 o
  11   1   0     7006.15     6289.97    181.94 o
  13   1   0    19538.55    19140.19    683.12 o
  15   1   0    92455.12    85231.09   6335.83 o
  17   1   0    55930.12    59288.52   3060.31 o
  19   1   0      969.62      803.56     52.63 o
  21   1   0     2002.56     1906.93     75.03 o
  23   1   0     3514.52     3455.94    137.05 o
  25   1   0     2951.55     3083.48    177.88 o
  27   1   0     2598.13     2654.32    154.21 o
  29   1   0     7640.11     7864.81    546.86 o
  31   1   0    19380.73    19140.44   1244.83 o
  33   1   0     6148.31     5815.90    356.22 o
  35   1   0     2464.16     2478.03    183.80 o
  37   1   0      799.50      815.25     82.29 o
  39   1   0     2082.97     2174.07    148.54 o
  41   1   0      256.96      262.06     32.68 o
  43   1   0      246.56      233.78     55.36 o
   0   2   0     4009.50     4751.77    167.93 o
   2   2   0    19096.99    20901.77    677.39 o
   4   2   0      193.81      291.60     43.88 o
   6   2   0      278.55      797.44    162.38 o
   8   2   0      433.68      456.18     66.36 o
  10   2   0     8119.88     8047.35    252.00 o
  12   2   0    13920.74    13636.48    430.71 o
  14   2   0    27469.54    28035.13   1110.45 o
  16   2   0    32011.80    33113.92   1379.30 o
  18   2   0    21010.50    20446.31    989.62 o
  20   2   0     3807.23     3604.20    135.92 o
  22   2   0    12561.28    14144.57    657.37 o
  24   2   0     4624.22     4850.88    376.76 o
  26   2   0     3124.55     3213.43    311.71 o
  28   2   0       99.32      181.93     81.40 o
  30   2   0    15747.39    15144.41   1248.43 o
  32   2   0     5199.61     5083.85    426.02 o
  34   2   0      894.23      891.00    101.73 o
  36   2   0      271.73      291.87     42.14 o
  38   2   0      752.25      689.72     70.26 o
  40   2   0      351.29      283.12     68.28 o
  42   2   0      107.07      168.08     37.56 o
   1   3   0    11387.02    12272.14    447.58 o
   3   3   0    27185.93    29793.73   1163.94 o
   5   3   0    14323.95    15657.47    632.18 o
   7   3   0      973.22      907.88     39.44 o
   9   3   0      851.62      939.18     36.90 o
  11   3   0     1436.69     1442.38     60.90 o
  13   3   0    14350.34    15227.34    642.33 o
  15   3   0     2229.57     2101.18    119.04 o
  17   3   0    12951.90    13032.96    930.53 o
  19   3   0    13028.29    13667.66   1291.46 o
  21   3   0      462.91      458.47     60.47 o
  23   3   0     1134.28      986.94    105.65 o
  25   3   0     2707.55     2400.41    355.94 o
  27   3   0     1263.80     1242.17    131.40 o
  29   3   0     1455.55     1501.31    165.20 o
  31   3   0      194.39      199.52     63.61 o
  33   3   0     1710.28     1798.49    162.23 o
  35   3   0     1466.49     1442.38    131.14 o
  37   3   0        9.18       22.90     22.38 o
  39   3   0      191.29      201.20     45.46 o
  41   3   0       88.58       56.62     14.99 o
   0   4   0     9616.60    10632.08    546.74 o
   2   4   0     4727.83     5092.03    190.33 o
   4   4   0     4791.32     5309.32    184.20 o
   6   4   0      533.47      472.11     23.32 o
   8   4   0      273.94      183.88     16.00 o
  10   4   0        0.88       89.98     86.87 o
  12   4   0      899.24      972.21    127.54 o
  14   4   0     2545.13     2540.80    127.98 o
  16   4   0      787.81      792.12     57.80 o
  18   4   0     4382.56     4620.96    264.00 o
  20   4   0     2115.09     2046.33    244.33 o
  22   4   0     5172.04     5528.39    617.98 o
  24   4   0    10392.24    10079.38    816.74 o
  26   4   0     1653.54     1511.92    157.57 o
  28   4   0     6288.71     6598.54    742.44 o
  30   4   0      919.45      911.51    110.74 o
  32   4   0      937.94      965.25    110.58 o
  34   4   0     1668.34     1815.74    157.13 o
  36   4   0       13.30       16.80     22.25 o
  38   4   0     1939.24     2297.65    174.86 o
  40   4   0       67.15       73.47     26.93 o
   1   5   0       11.51       13.71      4.85 o
   3   5   0     2385.48     2402.03     81.21 o
   5   5   0       60.67      185.35     68.58 o
   7   5   0    24610.97    24359.75   1092.78 o
   9   5   0    33929.70    35713.76   1626.71 o
  11   5   0      334.90      323.79     25.82 o
  13   5   0     1577.83     1687.61     88.07 o
  15   5   0     1131.42     1237.17     75.88 o
  17   5   0     1098.12      998.12     87.48 o
  19   5   0      164.76      174.54     46.80 o
  21   5   0     1834.89     1715.88    145.29 o
  23   5   0     7470.22     7458.30   1159.43 o
  25   5   0      568.40      567.21     65.95 o
  27   5   0      654.07      641.49    109.63 o
  29   5   0        2.25        4.15     16.61 o
  31   5   0       19.97       28.97     29.33 o
  33   5   0     1513.02     1583.27    148.32 o
  35   5   0        8.09       19.82     19.35 o
  37   5   0      772.56      932.62     87.04 o
  39   5   0     2100.61     2566.51    180.87 o
   0   6   0     2627.05     2870.57    191.90 o
   2   6   0      146.92      200.11     15.63 o
   4   6   0     3030.50     2759.35    132.33 o
   6   6   0     6520.00     5691.43    354.91 o
   8   6   0    12215.16    11850.15    723.85 o
  10   6   0     4468.28     4642.47    538.61 o
  12   6   0      608.39      504.08     77.44 o
  14   6   0     1059.68      979.70    113.82 o
  16   6   0      322.45      271.00     38.77 o
  18   6   0      139.68      148.31     32.19 o
  20   6   0     1555.72     1419.98    132.96 o
  22   6   0     2168.48     2033.52    179.10 o
  24   6   0    11477.51    10886.62    981.15 o
  26   6   0     1875.36     2018.13    151.90 o
  28   6   0       38.85       28.54     24.42 o
  30   6   0       15.04       18.23     25.72 o
  32   6   0       46.17       59.52     26.88 o
  34   6   0        6.71        8.49     14.43 o
  36   6   0      598.10      723.23     66.57 o
   1   7   0     2204.78     1937.10    162.39 o
   3   7   0     1155.88      880.71     63.06 o
   5   7   0     4705.19     4127.91    345.84 o
   7   7   0     5192.48     3964.59    541.56 o
   9   7   0     6610.73     5408.42    856.32 o
  11   7   0     1904.56     1535.44    284.84 o
  13   7   0     1167.91      920.82    114.87 o
  15   7   0      704.14      634.17     81.71 o
  17   7   0      972.63      896.38    130.66 o
  19   7   0      272.56      231.37     55.33 o
  21   7   0     6742.27     5924.53    803.17 o
  23   7   0     4434.76     4402.18    564.86 o
  25   7   0     3768.86     3920.62    437.52 o
  27   7   0      508.36      564.12     65.46 o
  29   7   0     1116.70     1124.56    130.14 o
  31   7   0      983.13     1093.02    117.29 o
  33   7   0      487.45      518.57     69.11 o
  35   7   0      452.96      532.58     99.50 o
   0   8   0      283.40      298.78     83.55 o
   2   8   0     2246.70     1915.67    165.13 o
   4   8   0     6818.69     6050.08    468.38 o
   6   8   0    13236.97    12080.83    967.87 o
   8   8   0     5333.97     4804.15    383.73 o
  10   8   0     5987.32     5264.83    624.70 o
  12   8   0     2432.05     1955.92    382.98 o
  14   8   0      449.83      401.08     63.37 o
  16   8   0      712.96      635.77    110.39 o
  18   8   0     1681.89     1334.33    196.37 o
  20   8   0     1998.29     1748.95    249.35 o
  22   8   0     1539.26     1398.31    217.10 o
  24   8   0      153.17      176.04     37.36 o
  26   8   0     3860.27     3858.14    410.90 o
  28   8   0     1366.75     1521.07    158.45 o
  30   8   0      368.56      323.18     65.65 o
  32   8   0      473.33      505.11     83.51 o
   1   9   0     1569.80     1464.74    141.97 o
   3   9   0     2022.94     1966.99    175.26 o
   5   9   0     5936.61     5873.61    793.54 o
   7   9   0     3774.07     3732.38    438.47 o
   9   9   0     5619.55     5414.18   1150.90 o
  11   9   0     4263.05     4039.51    904.40 o
  13   9   0     1005.70      830.16    132.61 o
  15   9   0       51.62       46.44     25.85 o
  17   9   0      526.41      389.99     62.97 o
  19   9   0     2909.68     2108.09    405.35 o
  21   9   0     3469.26     2618.89    560.32 o
  23   9   0     1598.07     1335.07    261.08 o
  25   9   0     1930.47     1877.85    318.36 o
  27   9   0     1198.23      861.14    506.68 o
  29   9   0      222.16      220.55     46.28 o
   0  10   0     1721.63      214.98    769.72 o
   2  10   0       36.43       40.00     27.02 o
   4  10   0     4492.87     4234.61    319.41 o
   6  10   0     1511.59     1407.64    168.48 o
   8  10   0     1665.50     1531.03    225.09 o
  10  10   0     2519.65     2378.72    572.35 o
  12  10   0     1309.08     1232.09    394.22 o
  14  10   0      149.52      118.26     83.52 o
  16  10   0      188.89      142.28     83.18 o
  18  10   0     1725.25     1108.97    154.62 o
  20  10   0     1778.11     1188.91    201.26 o
  22  10   0     1234.73      844.97    116.43 o
  24  10   0     1894.12     2453.31    311.90 o
   1  11   0       11.89        6.43     24.12 o
   3  11   0      237.33      314.61     81.44 o
   5  11   0      358.28      488.54     91.78 o
   7  11   0     1281.10     1574.43    348.64 o
   9  11   0      793.67      628.16    240.17 o
  11  11   0      445.72      431.42    184.54 o
  13  11   0      578.37      462.90    160.29 o
  15  11   0        6.79       27.37     48.18 o
  17  11   0       28.97       34.30     46.78 o
   1   1   1     5006.67     5715.02    113.44 o
   2   1   1     6629.63     7502.93    157.10 o
   3   1   1     7327.79     8028.61    166.13 o
   4   1   1     4792.48     5528.55    116.19 o
   5   1   1     1383.51     1459.07     28.84 o
   6   1   1     4670.93     5073.02     99.96 o
   7   1   1     2500.37     2397.50     47.82 o
   8   1   1      183.20       96.50     34.78 o
   9   1   1     8967.04     9681.02    233.45 o
  10   1   1       48.41       44.73      7.63 o
  11   1   1      181.73      152.02     10.47 o
  12   1   1      107.41       73.44      8.48 o
  13   1   1     1771.47     1645.34     40.07 o
  14   1   1     2808.41     2882.33     78.84 o
  15   1   1    12564.29    12714.55    322.74 o
  16   1   1    11102.07    11777.37    278.61 o
  17   1   1     2587.39     2302.28     66.66 o
  18   1   1     5071.12     5747.03    133.13 o
  19   1   1      428.30      474.22     17.11 o
  20   1   1       52.00       70.20      7.82 o
  21   1   1       24.49       49.18      6.66 o
  22   1   1       43.26       34.52      7.67 o
  23   1   1     4507.56     4389.12    136.40 o
  24   1   1      894.46      906.85     56.66 o
  25   1   1      644.65      605.50     39.28 o
  26   1   1      111.59      240.84     56.75 o
  27   1   1       36.51       35.15     13.51 o
  28   1   1      297.48      328.16     38.33 o
  29   1   1     2018.32     2181.15    105.32 o
  30   1   1       79.16       80.57     21.57 o
  31   1   1     2209.76     2090.60    101.94 o
  32   1   1      107.06      103.12     23.83 o
  33   1   1      933.43      870.20     59.62 o
  34   1   1      830.31      676.32     47.37 o
  35   1   1        7.58       12.33     12.46 o
  36   1   1        0.64        4.96     10.25 o
  37   1   1      677.72      683.92     56.23 o
  38   1   1        2.69        7.27      9.13 o
  39   1   1      909.81      975.15     63.84 o
  40   1   1       28.38       17.87     11.31 o
  41   1   1      123.51      134.04     19.77 o
  42   1   1       62.54       82.56     14.76 o
  43   1   1        7.19        9.78     10.37 o
   0   2   1    96684.80   106419.15   6045.65 o
   1   2   1    51598.39    62172.75   2163.17 o
   2   2   1    41368.90    47607.34   2068.86 o
   3   2   1     6654.49     7518.44    155.43 o
   4   2   1     2158.77     3427.32    151.52 o
   5   2   1     1386.54     1355.31     72.33 o
   6   2   1    12657.70    13395.85    305.92 o
   7   2   1       23.21       25.90      5.32 o
   8   2   1    21255.35    22389.66    573.07 o
   9   2   1     3121.57     3164.39     69.20 o
  10   2   1     2712.30     2628.35     65.98 o
  11   2   1      439.27      494.63     44.74 o
  12   2   1     5229.62     5183.90    114.61 o
  13   2   1       92.82       71.89      6.26 o
  14   2   1    13495.95    13399.63    354.22 o
  15   2   1      712.36      597.27     21.34 o
  16   2   1     5410.27     4477.31    116.23 o
  17   2   1     3642.52     4214.98    145.96 o
  18   2   1      747.33      601.04     19.09 o
  19   2   1     1902.08     1927.24     54.24 o
  20   2   1      443.20      406.64     20.47 o
  21   2   1     2155.47     2094.28     59.15 o
  22   2   1     8509.47     8502.97    253.35 o
  23   2   1      161.80      153.53     16.36 o
  24   2   1    13068.56    12813.00    612.35 o
  25   2   1      184.17      200.51     34.07 o
  26   2   1     1691.09     1789.47     87.11 o
  27   2   1       20.71       26.88     13.33 o
  28   2   1      894.20      969.69     58.82 o
  29   2   1      360.21      327.33     56.39 o
  30   2   1     2540.45     2658.76    127.00 o
  31   2   1       47.75       38.26     15.58 o
  32   2   1     2875.73     2980.28    138.86 o
  33   2   1        0.77       -0.87      8.18 o
  34   2   1       40.65       37.28     14.27 o
  35   2   1      138.01      150.10     21.95 o
  36   2   1      951.56      908.10     62.20 o
  37   2   1      228.53      243.83     66.35 o
  38   2   1     3603.70     3667.76    167.95 o
  39   2   1      152.04      165.04     23.92 o
  40   2   1     1035.71     1032.61     58.07 o
  41   2   1       18.07       11.05     17.02 o
  42   2   1       12.84       11.14     12.52 o
   1   3   1    15193.81    16183.63    374.44 o
   2   3   1      160.61      132.91      8.01 o
   3   3   1     8216.12     9342.72    201.85 o
   4   3   1      459.33      612.00     29.93 o
   5   3   1     1679.70     1570.49     33.44 o
   6   3   1     7718.76     8919.80    210.10 o
   7   3   1    47518.18    51305.57   1716.70 o
   8   3   1      396.28      362.21     11.02 o
   9   3   1    34420.43    36335.42   1083.11 o
  10   3   1      538.90      551.99     35.85 o
  11   3   1     6774.80     6874.12    268.48 o
  12   3   1      530.21      621.09     20.59 o
  13   3   1     8472.20     8598.29    302.10 o
  14   3   1     1748.57     1667.83     51.67 o
  15   3   1    23451.84    24446.99    761.90 o
  16   3   1      250.68      259.71     14.71 o
  17   3   1    11199.74    11399.59    371.16 o
  18   3   1      216.55      228.60     14.15 o
  19   3   1     1235.36     1086.26     51.22 o
  20   3   1      824.28      838.78     37.24 o
  21   3   1     5936.45     5323.78    297.15 o
  22   3   1      263.99      248.34     26.87 o
  23   3   1    15662.57    15374.94    823.29 o
  24   3   1       73.31       81.47     18.51 o
  25   3   1     4204.50     4143.86    264.48 o
  26   3   1        3.58        3.59      8.64 o
  27   3   1     2372.21     2384.53    155.94 o
  28   3   1      185.60      173.46     29.95 o
  29   3   1     3907.92     4007.35    260.26 o
  30   3   1     1282.86     1308.13     97.33 o
  31   3   1     3492.21     3656.15    200.99 o
  32   3   1      615.87      602.64     97.87 o
  33   3   1     1425.05     1465.16    100.61 o
  34   3   1      639.68      619.90     65.61 o
  35   3   1      617.16      655.88     59.18 o
  36   3   1       47.14       65.83     21.91 o
  37   3   1     2267.26     2417.42    151.90 o
  38   3   1      167.27      149.58     28.23 o
  39   3   1     3217.61     3559.76    168.06 o
  40   3   1      381.35      413.36     37.15 o
  41   3   1      985.48     1060.61     62.94 o
  42   3   1      118.90      193.87     31.28 o
   0   4   1    10611.41    10992.14    381.41 o
   1   4   1      311.64      397.05     14.21 o
   2   4   1    13520.30    15331.45    389.15 o
   3   4   1     2580.77     2907.40     77.31 o
   4   4   1     6242.43     6374.99    353.34 o
   5   4   1       54.00       43.48     10.54 o
   6   4   1    21223.19    22378.41    600.98 o
   7   4   1     1227.22     1439.72     34.81 o
   8   4   1    22835.58    24323.85    705.39 o
   9   4   1     1012.13     1396.93     71.83 o
  10   4   1    17223.23    18367.45    526.12 o
  11   4   1      242.43      243.98     15.38 o
  12   4   1    11450.23    11873.22    322.11 o
  13   4   1      689.37      679.27     27.18 o
  14   4   1    11541.15    11691.11    352.92 o
  15   4   1       15.72       32.49      7.69 o
  16   4   1     9618.23     9244.08    352.71 o
  17   4   1       51.72       70.20     13.30 o
  18   4   1     7549.77     7424.25    303.39 o
  19   4   1      170.66      176.00     22.04 o
  20   4   1     5117.70     4793.46    246.03 o
  21   4   1       95.54      113.26     20.38 o
  22   4   1    11658.86    11420.21    899.91 o
  23   4   1        0.62        3.79     11.70 o
  24   4   1    15060.46    14604.76    852.83 o
  25   4   1     3250.51     3017.19    170.89 o
  26   4   1     3856.26     4042.06    223.07 o
  27   4   1     3331.45     3331.03    185.71 o
  28   4   1     1925.34     2131.97    148.85 o
  29   4   1      444.07      453.11     58.65 o
  30   4   1     2736.57     2979.11    171.85 o
  31   4   1      469.41      495.27     60.50 o
  32   4   1     3412.71     3542.41    566.75 o
  33   4   1      142.08      161.07     34.37 o
  34   4   1      495.08      520.05     53.24 o
  35   4   1        7.86        7.18     11.26 o
  36   4   1      880.95      878.86     77.14 o
  37   4   1      210.47      245.67     37.52 o
  38   4   1     3163.05     3500.33    164.35 o
  39   4   1        0.31        0.68      6.87 o
  40   4   1     1530.29     1733.02     91.21 o
   1   5   1     7720.36     7765.97    194.14 o
   2   5   1       49.66       90.17     15.01 o
   3   5   1    15217.70    15473.69    437.12 o
   4   5   1      247.70      261.38     39.53 o
   5   5   1    13241.93    13415.57    459.98 o
   6   5   1     1185.39     1323.14     63.58 o
   7   5   1    12550.84    12473.42    379.03 o
   8   5   1      676.31      806.88     26.93 o
   9   5   1     9348.42     9075.21    253.08 o
  10   5   1      473.21      504.36     28.20 o
  11   5   1    11566.21    11824.66    365.68 o
  12   5   1      989.07      996.82     35.94 o
  13   5   1     6998.32     7266.13    250.22 o
  14   5   1       38.44       42.09      9.27 o
  15   5   1     6651.33     6640.37    291.09 o
  16   5   1        4.76       10.28      9.99 o
  17   5   1     4472.27     3909.89    207.46 o
  18   5   1        0.12        3.17      9.06 o
  19   5   1     7372.00     6639.06    393.91 o
  20   5   1        8.45        8.38     10.98 o
  21   5   1     3814.82     3426.95    252.12 o
  22   5   1      130.48      152.00     30.06 o
  23   5   1     7218.54     7138.00    523.33 o
  24   5   1       55.24       69.64     25.20 o
  25   5   1     5464.12     5584.91    346.52 o
  26   5   1      511.92      493.62     48.72 o
  27   5   1     4748.16     4925.96    280.23 o
  28   5   1      118.23      110.44     33.10 o
  29   5   1     2099.54     2251.88    129.20 o
  30   5   1      177.69      163.81     33.93 o
  31   5   1     1257.13     1366.76     98.94 o
  32   5   1       69.20       72.51     24.68 o
  33   5   1     1944.44     2034.44    114.94 o
  34   5   1       34.67       38.87     18.26 o
  35   5   1     1078.91     1168.26     74.02 o
  36   5   1        0.05       -0.07      8.15 o
  37   5   1     1105.80     1175.55     75.40 o
  38   5   1        0.55       -0.45      9.20 o
  39   5   1     1020.45     1105.58     72.19 o
   0   6   1     1562.33     1849.10    222.36 o
   1   6   1      325.08      500.55   1325.18 o
   2   6   1     5962.04     6178.58    207.04 o
   3   6   1      147.47      152.16     15.07 o
   4   6   1    10560.95    10589.02    415.52 o
   5   6   1        0.61       10.28     29.91 o
   6   6   1     8331.26     8156.54    374.89 o
   7   6   1      452.38      548.64     37.71 o
   8   6   1     7806.27     8047.51    447.55 o
   9   6   1      362.78      350.79     23.72 o
  10   6   1     7280.35     7252.54    385.35 o
  11   6   1        0.27        5.36      7.91 o
  12   6   1     5810.82     5296.71    223.74 o
  13   6   1       52.71       38.54     11.00 o
  14   6   1     1597.14     1457.88     85.43 o
  15   6   1       23.01       24.41     15.81 o
  16   6   1     1632.47     1452.50     83.38 o
  17   6   1        1.07       15.74     18.51 o
  18   6   1     3632.51     3128.80    195.26 o
  19   6   1       33.94       30.20     16.44 o
  20   6   1     5856.93     5154.05    333.24 o
  21   6   1      263.68      229.60     31.40 o
  22   6   1      628.52      531.59     48.18 o
  23   6   1        1.14        4.04     10.30 o
  24   6   1      207.51      223.53     33.96 o
  25   6   1     4199.20     4163.95    258.64 o
  26   6   1     2329.47     2378.01    141.27 o
  27   6   1     2447.34     2433.85    140.43 o
  28   6   1     5619.56     5875.95    330.10 o
  29   6   1       66.32       55.53     22.61 o
  30   6   1     1163.92     1177.31     83.04 o
  31   6   1      296.44      291.41     48.41 o
  32   6   1      987.63     1040.84     77.12 o
  33   6   1      241.27      237.30     33.31 o
  34   6   1     1702.71     1855.84    111.00 o
  35   6   1        8.48        8.08     10.44 o
  36   6   1      921.13      932.52     73.41 o
  37   6   1      236.10      291.65     39.83 o
   1   7   1      430.73      426.66     29.55 o
   2   7   1        1.00       37.83    477.86 o
   3   7   1     4733.38     4467.54    187.33 o
   4   7   1      123.29      147.19   1136.57 o
   5   7   1     5207.86     4900.40    276.32 o
   6   7   1      987.05     1055.97     89.75 o
   7   7   1     1373.12     1262.10     87.09 o
   8   7   1      126.18      133.39     18.02 o
   9   7   1      466.35      383.92     29.79 o
  10   7   1      512.60      473.35     41.98 o
  11   7   1     5039.12     4446.04    465.01 o
  12   7   1        8.10        4.02      9.54 o
  13   7   1     1646.33     1466.42    172.02 o
  14   7   1      182.85      151.82     27.48 o
  15   7   1       27.83       34.76     18.83 o
  16   7   1      489.44      473.88     46.21 o
  17   7   1      396.96      344.39     44.82 o
  18   7   1       15.80       13.57     14.98 o
  19   7   1     2947.61     2526.14    237.65 o
  20   7   1       56.03       73.08    115.28 o
  21   7   1      771.84      635.99     81.20 o
  22   7   1      179.80      163.38     33.48 o
  23   7   1      318.44      291.55     40.94 o
  24   7   1      106.01      106.50     27.90 o
  25   7   1     2236.46     2238.24    182.49 o
  26   7   1       97.86       84.10     22.78 o
  27   7   1     2238.92     2245.42    160.34 o
  28   7   1      137.76      135.19     27.88 o
  29   7   1      157.49      185.69     27.34 o
  30   7   1        3.41        1.08      9.59 o
  31   7   1       95.09       80.07     22.49 o
  32   7   1       40.68       30.25     15.72 o
  33   7   1      218.91      193.19     26.17 o
  34   7   1        0.46        4.76     10.09 o
  35   7   1      573.63      598.64     59.97 o
   0   8   1     1306.93     1208.23    491.14 o
   1   8   1      771.22      767.97    224.90 o
   2   8   1        7.95       49.51    195.76 o
   3   8   1      939.67      901.70    118.84 o
   4   8   1     1368.38     1335.19     92.82 o
   5   8   1       43.14       58.36    150.58 o
   6   8   1      549.30      512.14     46.19 o
   7   8   1       16.49       19.30     13.69 o
   8   8   1      192.08      196.42     35.53 o
   9   8   1      492.50      432.86     49.46 o
  10   8   1     1745.13     1669.67    159.02 o
  11   8   1        0.80        3.64     11.50 o
  12   8   1      483.42      431.65     66.46 o
  13   8   1       58.83       36.57     12.70 o
  14   8   1        2.91       10.65     78.11 o
  15   8   1        2.26        6.99     10.60 o
  16   8   1       26.60       20.96     13.16 o
  17   8   1      244.08      196.52     29.13 o
  18   8   1      142.65      127.54     28.22 o
  19   8   1      250.14      188.18     36.04 o
  20   8   1      788.33      686.10     87.72 o
  21   8   1       41.50       68.35     39.73 o
  22   8   1      311.55      279.66     42.04 o
  23   8   1      192.43      246.15     66.55 o
  24   8   1       75.81       54.89     19.60 o
  25   8   1      131.31      134.06     24.78 o
  26   8   1      266.89      256.51     30.56 o
  27   8   1      223.79      220.09     27.67 o
  28   8   1      369.34      398.34     43.52 o
  29   8   1       33.91       30.13     20.17 o
  30   8   1       18.96        3.82      8.77 o
  31   8   1       33.67       13.20     10.77 o
  32   8   1       22.13       28.09     13.30 o
   1   9   1      554.76      620.56     84.14 o
   2   9   1      120.17      208.99     89.79 o
   3   9   1      322.50      313.10    191.45 o
   4   9   1       13.89        9.97     20.63 o
   5   9   1       91.65       81.14     41.64 o
   6   9   1       55.07       58.90     33.83 o
   7   9   1       27.64       30.24     18.66 o
   8   9   1       75.88       84.31     25.34 o
   9   9   1       28.44       43.94     25.53 o
  10   9   1        8.02        4.52      9.02 o
  11   9   1       24.86       37.26     25.55 o
  12   9   1        9.54        8.44     12.85 o
  13   9   1        0.69       -0.02     10.74 o
  14   9   1       40.32       35.89     18.48 o
  15   9   1      136.56      138.41     30.34 o
  16   9   1       21.29       22.56     17.88 o
  17   9   1      235.44      211.26     34.40 o
  18   9   1      293.58      234.12     32.68 o
  19   9   1        0.48        4.79      6.72 o
  20   9   1      115.03       80.51     17.52 o
  21   9   1        3.79        4.50      8.21 o
  22   9   1        8.76       13.17     35.90 o
  23   9   1       13.67        7.52      7.77 o
  24   9   1        1.20        3.17     27.35 o
  25   9   1      112.18       68.12     15.77 o
  26   9   1        9.61        7.54      7.91 o
  27   9   1       45.37       28.71     11.43 o
  28   9   1        0.03       -3.19     10.65 o
   0  10   1       16.79        4.98     20.70 o
   1  10   1       33.82       72.15     34.77 o
   2  10   1      311.28      356.67     62.60 o
   3  10   1      149.06      257.54     92.42 o
   4  10   1      734.46      846.44    107.35 o
   5  10   1       98.47      154.98     64.51 o
   6  10   1      321.38      331.10     86.11 o
   7  10   1      123.41      101.23     43.19 o
   8  10   1       48.65       53.24     28.78 o
   9  10   1      136.90      127.68     49.12 o
  10  10   1       49.74       60.54     38.38 o
  11  10   1      155.70       97.21     53.84 o
  12  10   1      158.07      208.46     74.61 o
  13  10   1        4.00        1.44     10.33 o
  14  10   1      351.82      328.48     64.49 o
  15  10   1        0.66        1.10      8.31 o
  16  10   1      573.83      553.70     96.31 o
  17  10   1        4.98        7.63     11.27 o
  18  10   1      895.81      751.31    170.33 o
  19  10   1       70.13       42.91     25.41 o
  20  10   1      144.99      113.65     40.79 o
  21  10   1        1.61        0.46      5.74 o
  22  10   1        3.77        2.94      8.40 o
  23  10   1       26.49       18.56     12.87 o
   1  11   1      871.47      891.69     71.34 o
   2  11   1        0.09       -0.82     17.58 o
   3  11   1      518.84      588.24     56.07 o
   4  11   1       28.44       21.73     31.16 o
   5  11   1      320.39      282.36     93.51 o
   6  11   1        5.50       -3.26     15.84 o
   7  11   1      186.32      158.41     39.49 o
   8  11   1       63.85       33.38     30.74 o
   9  11   1      170.85      163.47     52.03 o
  10  11   1        5.42        0.95     19.44 o
  11  11   1      446.40      528.76     85.94 o
  12  11   1       23.18       16.00     23.07 o
  13  11   1      480.21      609.67    165.80 o
  14  11   1        1.35       -9.38     19.92 o
  15  11   1      229.72      239.87     61.87 o
  16  11   1       99.96       91.52     33.81 o
  17  11   1      391.97      616.31    100.00 o
   0   0   2    11870.66    13437.74    609.44 o
   1   0   2    18869.69    22529.27    844.90 o
   2   0   2    60582.25    69811.44   3347.89 o
   3   0   2    68027.08    78887.74   3934.91 o
   4   0   2     6525.31     7683.86    215.71 o
   5   0   2     2627.43     3036.51    178.31 o
   6   0   2     4183.38     4736.68    199.38 o
   7   0   2      644.78      820.50     85.86 o
   8   0   2     6028.00     5960.63    159.10 o
   9   0   2     8130.52     8224.43    223.69 o
  10   0   2    12230.02    12186.57    354.27 o
  11   0   2     1735.71     1673.91     60.88 o
  12   0   2    20588.05    21963.91    819.37 o
  13   0   2      950.46     1033.03     43.20 o
  14   0   2    57736.25    61700.47   3098.02 o
  15   0   2     2803.42     2810.92     93.74 o
  16   0   2    29664.75    28753.44   1139.73 o
  17   0   2       58.48      267.66    104.64 o
  18   0   2    30245.24    30018.42   1216.77 o
  19   0   2     1773.90     1822.25     67.65 o
  20   0   2     5907.79     5636.47    186.38 o
  21   0   2     4954.63     4571.76    155.72 o
  22   0   2    14699.50    15510.01    586.89 o
  23   0   2     2851.23     2896.33    121.02 o
  24   0   2    11025.18    10614.40    770.79 o
  25   0   2     2142.32     1752.74    217.60 o
  26   0   2     3353.99     3319.91    339.04 o
  27   0   2      482.33      484.15     44.69 o
  28   0   2      895.41      798.33     79.34 o
  29   0   2       10.64       11.57     13.70 o
  30   0   2    17899.33    18466.99   1821.99 o
  31   0   2      448.97      353.21    102.09 o
  32   0   2     9325.78    10370.24    774.94 o
  33   0   2       35.49       40.05     29.67 o
  34   0   2     1534.99     1782.10    150.34 o
  35   0   2     1275.70     1378.03    121.34 o
  36   0   2     1470.03     1557.75    129.02 o
  37   0   2      873.81     1015.35     93.48 o
  38   0   2     2235.35     2257.92    154.53 o
  39   0   2      165.00      156.16     31.91 o
  40   0   2     1019.08     1030.49     80.29 o
  41   0   2      659.74      700.24     58.67 o
  42   0   2       69.35       72.37     18.03 o
   1   1   2    40822.06    45202.64   1466.76 o
   2   1   2      906.41     1002.85    201.42 o
   3   1   2    65827.86    75426.95   2830.13 o
   4   1   2       90.24      266.08     41.73 o
   5   1   2    16409.13    18402.96    463.63 o
   6   1   2    17555.00    20345.49    511.42 o
   7   1   2     3766.56     3592.71     69.95 o
   8   1   2      714.53      792.80     23.28 o
   9   1   2    11357.04    11788.18    242.54 o
  10   1   2     5347.99     5218.92    103.27 o
  11   1   2     5102.11     4689.69     93.29 o
  12   1   2        8.57       38.14     10.07 o
  13   1   2    22752.41    23294.22    610.59 o
  14   1   2     1278.03     1463.23     36.39 o
  15   1   2    36166.10    36488.43   1116.62 o
  16   1   2     1277.67     1119.94     30.66 o
  17   1   2    35617.99    35619.74   1100.31 o
  18   1   2     1360.05     1282.45     35.56 o
  19   1   2     7724.83     7443.87    213.98 o
  20   1   2      990.57      881.44     25.07 o
  21   1   2     2134.25     1970.15     47.98 o
  22   1   2     4517.12     4602.72    132.35 o
  23   1   2     3645.00     3513.30    202.22 o
  24   1   2      915.25      846.38     61.20 o
  25   1   2     4883.94     4956.26    325.23 o
  26   1   2      275.95      226.48     27.70 o
  27   1   2     2435.36     2471.86    209.92 o
  28   1   2      833.37      847.93     57.57 o
  29   1   2     7255.31     7303.40    428.42 o
  30   1   2      257.84      241.25     30.25 o
  31   1   2     6082.18     5934.72    349.89 o
  32   1   2        0.84        7.84     78.33 o
  33   1   2     6031.47     6040.73    355.64 o
  34   1   2       28.28        9.20     11.08 o
  35   1   2     2090.53     2160.15    119.50 o
  36   1   2     1379.89     1489.89     85.45 o
  37   1   2     1123.11     1151.90     68.59 o
  38   1   2       57.81       65.95     18.04 o
  39   1   2      718.84      782.09     48.81 o
  40   1   2      374.09      388.35     32.23 o
  41   1   2      530.85      506.32     31.01 o
  42   1   2      219.42      218.57     25.99 o
   0   2   2   261773.23   271302.72  21251.40 o
   1   2   2    18127.71    21422.01   6668.09 o
   2   2   2    40284.85    47139.11   1461.28 o
   3   2   2      214.76      229.28     42.64 o
   4   2   2     8659.09     9275.18    222.54 o
   5   2   2     9436.40    10611.90    273.93 o
   6   2   2     5722.20     5803.24    132.29 o
   7   2   2      507.39      563.15     17.03 o
   8   2   2    10977.71    12326.81    297.60 o
   9   2   2      204.55      269.89     11.27 o
  10   2   2     2006.92     2054.12     45.92 o
  11   2   2      844.14      704.48     21.66 o
  12   2   2    11059.71    11974.40    369.68 o
  13   2   2      378.64      342.49     13.10 o
  14   2   2    19003.94    17938.45    500.10 o
  15   2   2      310.37      384.50     14.80 o
  16   2   2    17538.77    16159.96    462.65 o
  17   2   2      562.03      584.82     20.64 o
  18   2   2     3374.94     2927.73     87.74 o
  19   2   2      380.30      399.01     18.33 o
  20   2   2     5229.94     5133.60    164.55 o
  21   2   2     3508.75     3645.75    121.10 o
  22   2   2      589.10      582.27     32.44 o
  23   2   2        5.79        1.16      5.12 o
  24   2   2       53.53       79.10     18.26 o
  25   2   2     2921.36     2763.49    156.67 o
  26   2   2       67.95       78.06     19.11 o
  27   2   2     2238.36     2085.90    110.04 o
  28   2   2     7938.99     8143.50    426.77 o
  29   2   2        0.93       15.38     14.60 o
  30   2   2     5336.69     5517.56    236.85 o
  31   2   2       97.74      146.17     25.43 o
  32   2   2     6605.61     6505.52    340.86 o
  33   2   2       47.18       35.98     15.02 o
  34   2   2     2063.71     1942.22     95.34 o
  35   2   2      405.12      455.27     39.67 o
  36   2   2      873.96      851.22     51.57 o
  37   2   2      610.51      574.45     38.35 o
  38   2   2      438.69      426.53     33.11 o
  39   2   2        0.18       12.39     89.11 o
  40   2   2      101.54       80.21     18.15 o
  41   2   2      117.22       65.65     17.75 o
  42   2   2      430.73      419.45     44.26 o
   1   3   2     6556.91     7723.06    182.13 o
   2   3   2      755.25      792.97     34.67 o
   3   3   2     6580.92     7322.80    192.18 o
   4   3   2     3423.31     3413.25    120.78 o
   5   3   2     5576.13     6595.92    149.82 o
   6   3   2     2800.76     3376.60     71.05 o
   7   3   2      866.61      848.56     20.60 o
   8   3   2      293.91      266.62     10.34 o
   9   3   2     6142.79     6772.37    206.27 o
  10   3   2        4.84        4.31      2.36 o
  11   3   2     4166.84     4652.78    132.48 o
  12   3   2     1688.28     1409.43     41.50 o
  13   3   2     6648.39     6601.56    197.00 o
  14   3   2        6.10       34.84      6.78 o
  15   3   2    11837.59    11415.78    335.28 o
  16   3   2      243.93      254.53     14.45 o
  17   3   2    10909.59    10302.62    337.30 o
  18   3   2     6235.89     6299.19    203.17 o
  19   3   2     4266.48     4024.96    137.88 o
  20   3   2      167.10      187.41     20.31 o
  21   3   2      130.30      152.39     20.88 o
  22   3   2        2.28        5.07      7.82 o
  23   3   2      211.73      171.03     27.58 o
  24   3   2      188.93      156.01     22.70 o
  25   3   2       47.69       55.73     16.61 o
  26   3   2      109.12      105.62     20.17 o
  27   3   2     4303.43     3910.91    379.24 o
  28   3   2     2505.71     2286.61    405.04 o
  29   3   2     1038.91     1034.12     79.67 o
  30   3   2      385.07      332.73     35.40 o
  31   3   2     2591.17     2595.26    183.01 o
  32   3   2      396.98      398.46     50.84 o
  33   3   2     3754.00     3527.03    623.28 o
  34   3   2      713.23      739.02     65.63 o
  35   3   2     1256.34     1306.02     93.79 o
  36   3   2       34.87       43.52     20.37 o
  37   3   2        7.55       10.61     12.11 o
  38   3   2        4.27        8.00     10.23 o
  39   3   2       21.39       23.31     13.34 o
  40   3   2       31.88       31.15     11.38 o
  41   3   2       50.75       40.66     20.95 o
   0   4   2       30.94       44.16     11.36 o
   1   4   2      494.25      441.29     12.99 o
   2   4   2     2322.08     2587.18     68.76 o
   3   4   2    11559.01    12958.00    356.42 o
   4   4   2      233.81      344.69     50.27 o
   5   4   2       48.37       39.32     46.69 o
   6   4   2     2889.86     2819.70     80.23 o
   7   4   2        8.14        4.27      2.89 o
   8   4   2     2918.59     2697.32     65.42 o
   9   4   2        8.48      209.84    100.22 o
  10   4   2       47.43       74.10     13.08 o
  11   4   2     1405.32     1375.94     41.20 o
  12   4   2      603.23      575.49     22.97 o
  13   4   2     2746.97     2485.31     76.27 o
  14   4   2      567.25      587.58     24.81 o
  15   4   2        1.65       14.96      5.74 o
  16   4   2     3139.50     3226.35    100.83 o
  17   4   2     1431.67     1409.70     51.99 o
  18   4   2     2455.58     2137.27     95.02 o
  19   4   2      399.89      402.55     24.76 o
  20   4   2      651.34      604.13     37.02 o
  21   4   2     3693.62     3312.80    205.17 o
  22   4   2       35.52       61.81     21.74 o
  23   4   2        1.80        0.40      9.14 o
  24   4   2     1946.09     1811.88    110.57 o
  25   4   2     1400.27     1526.14    253.79 o
  26   4   2        1.43        7.34      9.50 o
  27   4   2      964.47     1037.43    146.92 o
  28   4   2      355.19      294.21     48.72 o
  29   4   2      490.02      475.52     64.23 o
  30   4   2     1826.38     1725.20    119.59 o
  31   4   2       92.50      120.37     33.01 o
  32   4   2      436.22      398.32     53.68 o
  33   4   2      509.85      590.93     61.52 o
  34   4   2      462.42      529.51     56.51 o
  35   4   2       45.72       47.32     22.03 o
  36   4   2       41.27       68.82     22.86 o
  37   4   2      189.03      175.76     35.75 o
  38   4   2      275.73      339.00     40.56 o
  39   4   2      136.74      166.08     26.42 o
  40   4   2      113.55      135.98     25.88 o
   1   5   2      150.11      162.53      9.57 o
   2   5   2     3133.61     3233.06    132.71 o
   3   5   2     1937.84     2406.71    166.34 o
   4   5   2      105.70      112.80     27.62 o
   5   5   2       67.98      121.85     14.61 o
   6   5   2     7226.17     7609.68    207.41 o
   7   5   2     4173.22     3683.74    106.66 o
   8   5   2      375.28      347.98     18.19 o
   9   5   2     3736.77     3522.56     95.67 o
  10   5   2     1218.00     1330.83     40.64 o
  11   5   2        9.23       29.52      6.99 o
  12   5   2     1058.41      934.91     37.46 o
  13   5   2       48.17      131.31     29.53 o
  14   5   2     1387.77     1288.19     56.94 o
  15   5   2       96.83       89.14     14.81 o
  16   5   2      257.45      271.61     22.06 o
  17   5   2       85.00       61.74     15.42 o
  18   5   2     1286.95     1221.04     71.54 o
  19   5   2     1270.95     1145.81     72.90 o
  20   5   2       14.74       11.64    106.79 o
  21   5   2     4140.39     3740.05    221.05 o
  22   5   2       40.66       34.18     18.99 o
  23   5   2     4561.27     4311.73    305.86 o
  24   5   2      616.14      668.34     58.72 o
  25   5   2      341.75      364.04     46.38 o
  26   5   2       39.24       43.82    397.57 o
  27   5   2       81.49       91.36     25.32 o
  28   5   2      543.88      481.20     48.90 o
  29   5   2      281.16      225.93     52.81 o
  30   5   2        4.18       18.75     49.47 o
  31   5   2        2.67        2.27     12.06 o
  32   5   2       74.66       93.99     28.26 o
  33   5   2        2.05        3.32     11.29 o
  34   5   2      168.54      190.85     33.03 o
  35   5   2       17.30        8.14     11.39 o
  36   5   2      145.90      156.48     30.35 o
  37   5   2      373.28      445.88     42.98 o
  38   5   2       39.23       24.11     12.76 o
   0   6   2       28.65      130.41    797.57 o
   1   6   2     1142.46     1254.96    128.95 o
   2   6   2      704.29      719.64    298.04 o
   3   6   2     1566.44     1865.55    292.79 o
   4   6   2     1665.59     1492.40    263.60 o
   5   6   2        6.84       57.41    388.87 o
   6   6   2     9740.91     9110.72    474.85 o
   7   6   2      261.68      238.09     22.14 o
   8   6   2     4665.17     4102.48    175.36 o
   9   6   2      137.86      125.71     13.52 o
  10   6   2     3449.68     2921.16    129.43 o
  11   6   2      389.77      337.42     22.34 o
  12   6   2     1894.73     1684.54     74.17 o
  13   6   2     1191.67     1076.30     59.15 o
  14   6   2      112.90      126.43     18.81 o
  15   6   2       36.53       20.82     11.99 o
  16   6   2      243.01      234.41     32.61 o
  17   6   2      495.56      480.26     54.54 o
  18   6   2      468.14      388.71     40.94 o
  19   6   2      449.23      457.41     45.75 o
  20   6   2      267.72      226.56     34.97 o
  21   6   2      278.95      225.03     34.27 o
  22   6   2     3165.23     3058.60    532.59 o
  23   6   2      251.38      229.96     41.85 o
  24   6   2     2752.84     2722.29    225.90 o
  25   6   2      468.93      432.14     47.47 o
  26   6   2     3522.87     3422.34    255.60 o
  27   6   2      114.98      102.14     23.74 o
  28   6   2       58.82       66.66     19.95 o
  29   6   2       80.83      100.36     58.37 o
  30   6   2       17.10       14.48     13.76 o
  31   6   2       70.20       43.67     20.73 o
  32   6   2      186.18      187.77     31.94 o
  33   6   2      279.55      332.36     39.63 o
  34   6   2      283.53      293.19     38.41 o
  35   6   2        0.01        0.16      7.41 o
  36   6   2      345.99      413.84     43.40 o
   1   7   2     1564.99     1505.30     94.43 o
   2   7   2       81.66      146.12    842.56 o
   3   7   2     3539.47     3323.12    277.69 o
   4   7   2     2039.30     2088.26    811.33 o
   5   7   2     4789.91     4452.79    294.65 o
   6   7   2      345.49      408.81    589.72 o
   7   7   2     9764.65     8695.65    672.52 o
   8   7   2       84.28      188.57    176.59 o
   9   7   2    12373.82    10548.83   1711.67 o
  10   7   2      460.85      415.50     44.61 o
  11   7   2     5523.12     5063.90    472.75 o
  12   7   2      294.74      289.49     39.97 o
  13   7   2      659.19      621.28     49.88 o
  14   7   2      197.06      205.77     27.89 o
  15   7   2      322.22      326.86     37.93 o
  16   7   2        7.18        6.06     10.38 o
  17   7   2      435.43      423.11     50.13 o
  18   7   2      316.41      345.31     65.50 o
  19   7   2     2343.22     2006.95    201.87 o
  20   7   2      160.85      189.40     41.10 o
  21   7   2     2256.44     2011.81    226.51 o
  22   7   2      309.58      224.32     34.87 o
  23   7   2     4634.49     4538.55    399.82 o
  24   7   2        3.22        5.79      9.52 o
  25   7   2     1561.84     1614.03    154.89 o
  26   7   2      123.28      130.10    123.74 o
  27   7   2      713.02      782.89     75.51 o
  28   7   2      268.01      271.15     32.35 o
  29   7   2      337.11      367.15     38.22 o
  30   7   2      306.62      289.65     30.48 o
  31   7   2      209.53      217.90     29.07 o
  32   7   2       42.73       33.69     15.99 o
  33   7   2       64.67       51.10     14.86 o
  34   7   2      292.68      352.02     49.83 o
   0   8   2      142.94      175.65    103.90 o
   1   8   2      190.79      217.61     67.38 o
   2   8   2      500.18      528.00     49.90 o
   3   8   2       87.15      133.02   1310.94 o
   4   8   2     7624.55     6962.55    385.89 o
   5   8   2       84.90      144.76   1097.26 o
   6   8   2     3777.67     3305.05    244.65 o
   7   8   2      128.16      227.70    169.55 o
   8   8   2     5875.19     5733.96    617.03 o
   9   8   2       40.36       59.98     42.81 o
  10   8   2     3725.25     3625.06    365.29 o
  11   8   2      179.62      141.03     32.68 o
  12   8   2     2842.26     2484.63    299.67 o
  13   8   2       20.18       21.91     22.63 o
  14   8   2      795.86      756.41     90.36 o
  15   8   2       32.82       24.26     19.58 o
  16   8   2      527.46      469.81     56.43 o
  17   8   2        9.15       12.04     16.74 o
  18   8   2     2590.59     2575.49    220.38 o
  19   8   2      366.57      349.67     49.91 o
  20   8   2     3592.33     3346.02    404.66 o
  21   8   2      501.66      497.05     72.45 o
  22   8   2     1795.00     1829.43    204.47 o
  23   8   2        0.93        1.20      8.30 o
  24   8   2     4518.82     4134.82    507.52 o
  25   8   2     1099.02      958.98     97.47 o
  26   8   2     2232.37     2280.24    305.61 o
  27   8   2      998.06      888.11    110.72 o
  28   8   2      897.49     1073.47    123.95 o
  29   8   2       86.65       47.47     13.79 o
  30   8   2       73.46       83.36     18.96 o
  31   8   2       38.23       15.48     13.53 o
   1   9   2      498.80      458.74     53.32 o
   2   9   2        4.74       19.34    269.86 o
   3   9   2     1182.49     1225.69     97.60 o
   4   9   2      236.83      297.49    413.51 o
   5   9   2     1904.50     1840.12    319.96 o
   6   9   2      150.16      253.32    471.12 o
   7   9   2     4263.31     4150.41    417.64 o
   8   9   2        2.41       36.57    140.20 o
   9   9   2     2591.03     2591.63    205.26 o
  10   9   2      439.34      441.56     64.78 o
  11   9   2     2132.61     2338.05    286.66 o
  12   9   2        0.77        2.32     19.13 o
  13   9   2     1727.46     1702.85    264.23 o
  14   9   2        2.68        4.39     17.85 o
  15   9   2      317.67      317.89     63.06 o
  16   9   2       98.94       94.27     28.96 o
  17   9   2      372.48      348.23     52.83 o
  18   9   2      437.36      382.31     60.70 o
  19   9   2     2016.76     1904.11    204.35 o
  20   9   2      237.07      248.70     41.23 o
  21   9   2     2634.58     2643.25    262.21 o
  22   9   2       44.17       46.60     19.31 o
  23   9   2     1811.45     1954.20    164.39 o
  24   9   2       53.48       23.41     14.84 o
  25   9   2     1280.73     1329.21    144.40 o
  26   9   2      162.16      141.73     36.56 o
  27   9   2     1005.42      778.71    243.39 o
   0  10   2      346.61      447.01     99.73 o
   1  10   2      291.23      350.21    201.37 o
   2  10   2     1415.23     1379.50    164.28 o
   3  10   2      373.75      509.83    675.76 o
   4  10   2     2323.38     2522.78    275.54 o
   5  10   2       37.82      132.06    494.86 o
   6  10   2     2905.81     3101.50    243.88 o
   7  10   2       48.71       66.49    208.41 o
   8  10   2     1733.61     1839.91    168.16 o
   9  10   2      376.60      393.49     81.39 o
  10  10   2     1643.46     1772.77    158.10 o
  11  10   2       39.51       50.13     23.74 o
  12  10   2      852.57      917.88    110.49 o
  13  10   2       23.42       15.81     17.16 o
  14  10   2      192.84      201.58     38.94 o
  15  10   2       41.47       26.11     20.44 o
  16  10   2      206.25      170.34     53.09 o
  17  10   2       33.86       30.37     20.54 o
  18  10   2      389.96      408.82     73.52 o
  19  10   2       16.78       17.53     15.80 o
  20  10   2      677.60      700.63    120.59 o
  21  10   2      158.86      199.53     53.77 o
  22  10   2      741.28      843.05    108.70 o
   1  11   2      373.51      374.17     45.28 o
   2  11   2        0.20       13.08     27.47 o
   3  11   2      149.85      207.73     48.52 o
   4  11   2        5.16       -1.96     19.94 o
   5  11   2      900.95      988.58    100.65 o
   6  11   2       33.66       58.91     61.44 o
   7  11   2      928.35      994.94     97.18 o
   8  11   2        3.11      -10.63     19.34 o
   9  11   2      956.86     1063.93    116.28 o
  10  11   2      229.08      264.16     63.10 o
  11  11   2      643.83      763.57    105.13 o
  12  11   2       22.42       16.56     25.13 o
  13  11   2      125.94      166.26     78.11 o
  14  11   2        0.36        2.77     13.41 o
  15  11   2       38.46       29.11     26.41 o
   1   1   3     2327.41     2312.62     51.75 o
   2   1   3      369.65      582.29     16.76 o
   3   1   3      354.90      350.93     16.00 o
   4   1   3     2355.65     2581.98     56.13 o
   5   1   3      146.04      267.33     30.16 o
   6   1   3      686.88      648.74     18.96 o
   7   1   3     9135.71     9768.79    221.36 o
   8   1   3     1602.52     1657.93     37.09 o
   9   1   3     4643.05     4537.99     90.42 o
  10   1   3     2440.29     3131.43    141.90 o
  11   1   3     4921.44     4932.94     97.13 o
  12   1   3       10.81      419.21    138.74 o
  13   1   3       88.07       82.19      7.30 o
  14   1   3     1474.44     1613.51     46.16 o
  15   1   3      365.44      319.01     13.82 o
  16   1   3      272.43      252.93     13.43 o
  17   1   3     1333.23     1265.49     36.05 o
  18   1   3     1217.75     1100.70     32.98 o
  19   1   3     1922.91     1769.05     48.09 o
  20   1   3      691.35      666.38     25.84 o
  21   1   3     5959.39     5667.69    193.08 o
  22   1   3     3138.46     3105.30    124.06 o
  23   1   3     1958.12     1784.07    125.05 o
  24   1   3      284.02      285.27     23.95 o
  25   1   3     1252.29     1287.92    103.62 o
  26   1   3      451.18      416.40     53.21 o
  27   1   3     2413.89     2330.75    170.81 o
  28   1   3     2975.29     2871.17    156.63 o
  29   1   3       21.80       26.71     16.35 o
  30   1   3     1344.22     1231.77     80.32 o
  31   1   3       25.15       29.89     17.09 o
  32   1   3      337.70      357.55     43.03 o
  33   1   3      202.47      209.34     33.28 o
  34   1   3       38.46       30.20     16.80 o
  35   1   3      891.16      849.03     57.93 o
  36   1   3      502.33      489.68     48.36 o
  37   1   3      134.00      146.01     26.27 o
  38   1   3       90.02       82.43     17.88 o
  39   1   3      322.73      317.57     35.49 o
  40   1   3      377.01      427.80     42.48 o
  41   1   3      127.81      143.93     27.18 o
   0   2   3     3355.11     3204.81    206.60 o
   1   2   3     6439.65     7372.06    204.91 o
   2   2   3     1774.15     2368.92     75.23 o
   3   2   3    14677.45    16368.93    488.54 o
   4   2   3    10895.01    11746.12    317.97 o
   5   2   3     1917.14     1933.50     92.58 o
   6   2   3    11874.87    12801.15    309.88 o
   7   2   3     1740.45     1960.47     47.85 o
   8   2   3    10328.05    11172.40    271.02 o
   9   2   3      436.72      388.78     13.29 o
  10   2   3    11839.86    12389.46    289.45 o
  11   2   3        0.74        3.77      1.85 o
  12   2   3    10506.37    10489.65    244.64 o
  13   2   3     3320.89     3003.01     82.30 o
  14   2   3     5031.63     4821.34    120.16 o
  15   2   3      870.54     1029.39     29.33 o
  16   2   3     6827.01     6219.07    157.87 o
  17   2   3     1139.97      988.00     32.86 o
  18   2   3     4593.07     4148.68    125.25 o
  19   2   3        0.52        9.36      8.66 o
  20   2   3     5971.88     5542.03    210.57 o
  21   2   3     3382.68     3141.01    141.61 o
  22   2   3     3443.05     3011.66    191.51 o
  23   2   3      449.46      424.22     32.89 o
  24   2   3     3145.34     3083.65    280.24 o
  25   2   3     3000.90     2727.66    221.89 o
  26   2   3     3133.36     3094.90    186.09 o
  27   2   3     1230.89     1098.37     78.99 o
  28   2   3      377.49      385.55     41.56 o
  29   2   3     1337.34     1297.73     88.38 o
  30   2   3     2086.84     2073.48    149.02 o
  31   2   3       72.09       89.14     22.85 o
  32   2   3     1249.82     1242.74    105.66 o
  33   2   3      291.38      380.21     55.62 o
  34   2   3      736.40      747.12     57.95 o
  35   2   3      436.21      434.32     41.97 o
  36   2   3      454.36      477.94     42.94 o
  37   2   3      532.92      542.35     46.24 o
  38   2   3     1113.38     1206.48     68.81 o
  39   2   3      124.88      111.51     20.81 o
  40   2   3      372.37      349.88     30.20 o
  41   2   3      413.37      440.20     48.96 o
   1   3   3    16188.11    18128.93    504.56 o
   2   3   3     5656.18     5785.21   1245.38 o
   3   3   3    20234.89    22300.78    720.17 o
   4   3   3     2068.10     2328.98    130.59 o
   5   3   3    23739.09    25703.43    764.20 o
   6   3   3     3058.78     3423.74    157.90 o
   7   3   3     1312.18      924.88     31.47 o
   8   3   3      329.52      464.14     15.15 o
   9   3   3     9621.47     9517.29    247.16 o
  10   3   3     4002.13     4114.78    103.35 o
  11   3   3     7917.22     7470.08    189.89 o
  12   3   3     2227.90     2001.56     55.22 o
  13   3   3     5988.32     5825.35    161.60 o
  14   3   3     2678.77     2525.49     75.61 o
  15   3   3    10951.82    10770.67    337.56 o
  16   3   3     1590.90     1535.65     48.08 o
  17   3   3     3690.16     3309.54    105.99 o
  18   3   3     3584.00     3550.47    156.68 o
  19   3   3     3525.84     3130.37    157.19 o
  20   3   3     1304.04     1159.81     69.48 o
  21   3   3     4511.33     4024.13    271.76 o
  22   3   3       35.80       36.25     14.87 o
  23   3   3     5832.49     5293.91    502.37 o
  24   3   3      694.43      568.21     60.96 o
  25   3   3     5964.85     5788.75    418.00 o
  26   3   3      305.86      307.72     38.10 o
  27   3   3     3083.23     3227.19    225.62 o
  28   3   3      753.46      657.79     58.52 o
  29   3   3     2957.26     2997.57    223.66 o
  30   3   3        7.57        8.78     11.34 o
  31   3   3     2071.27     2060.14    155.56 o
  32   3   3       57.88       57.46     18.52 o
  33   3   3     1787.13     1766.13    129.94 o
  34   3   3      119.01      111.54     38.41 o
  35   3   3     1695.67     1737.90    106.78 o
  36   3   3      287.30      290.25     27.54 o
  37   3   3      747.95      677.22     54.57 o
  38   3   3      102.90      107.32     18.42 o
  39   3   3      876.45      889.98     67.09 o
  40   3   3       43.28       32.33     15.59 o
   0   4   3    38951.28    46128.93   3756.67 o
   1   4   3     5044.18     5854.16   2038.62 o
   2   4   3    14617.07    16162.75    554.59 o
   3   4   3      258.12      261.96     20.33 o
   4   4   3    15000.16    16145.34    471.14 o
   5   4   3      227.91      333.70     47.61 o
   6   4   3    12232.23    12557.29    346.85 o
   7   4   3        2.44       15.18     22.03 o
   8   4   3    13410.19    13398.55    367.32 o
   9   4   3      166.71      147.71     14.00 o
  10   4   3     8709.49     8523.05    247.55 o
  11   4   3       58.43       67.80      9.09 o
  12   4   3     9974.33     9477.71    281.59 o
  13   4   3      179.24      151.47     12.71 o
  14   4   3     5381.16     5283.76    153.14 o
  15   4   3      666.65      609.32     27.97 o
  16   4   3     4108.51     3660.19    128.59 o
  17   4   3      503.36      526.89     27.33 o
  18   4   3     3537.11     3193.59    130.72 o
  19   4   3      286.07      246.04     28.68 o
  20   4   3     6466.25     5615.16    357.83 o
  21   4   3     1718.74     1491.20    109.81 o
  22   4   3     1517.75     1192.84    128.43 o
  23   4   3      180.91      191.76     28.37 o
  24   4   3     1142.13     1115.94     80.27 o
  25   4   3      150.46      183.19     30.93 o
  26   4   3     5366.71     5603.80    323.95 o
  27   4   3      133.73      137.07     27.85 o
  28   4   3     4935.10     5278.58    278.24 o
  29   4   3      967.09      911.58     67.84 o
  30   4   3     4258.27     4362.39    230.04 o
  31   4   3      497.09      437.88     47.41 o
  32   4   3     2031.70     2168.89    121.86 o
  33   4   3        1.10        2.16     12.25 o
  34   4   3     2375.83     2371.99    149.65 o
  35   4   3      105.18      112.78     25.16 o
  36   4   3     2483.51     2599.22    149.78 o
  37   4   3      356.74      342.07     33.97 o
  38   4   3      882.81      937.38     54.86 o
  39   4   3       19.94       37.65     17.97 o
   1   5   3     4716.41     4737.85    147.36 o
   2   5   3       18.39       25.12      7.22 o
   3   5   3     7640.47     7940.85    244.97 o
   4   5   3       10.68        7.34      5.30 o
   5   5   3    11022.04    11734.87    404.70 o
   6   5   3      241.87      230.19     45.18 o
   7   5   3     9570.69     9961.91    315.55 o
   8   5   3        0.40        7.19     23.79 o
   9   5   3    11307.01    11076.06    428.20 o
  10   5   3      359.66      405.57     23.92 o
  11   5   3     9107.65     9102.57    448.98 o
  12   5   3       18.87       13.60     10.25 o
  13   5   3     7637.27     7437.41    342.86 o
  14   5   3      141.34      166.13     21.97 o
  15   5   3     3006.49     3034.54    144.46 o
  16   5   3      641.05      555.31     38.62 o
  17   5   3     6369.82     5714.46    255.83 o
  18   5   3       21.72       17.52     11.41 o
  19   5   3     2816.28     2554.79    158.52 o
  20   5   3       48.55       58.38     17.85 o
  21   5   3     5221.64     4721.88    375.53 o
  22   5   3       37.72       48.19     18.25 o
  23   5   3     1661.74     1658.49    142.56 o
  24   5   3       97.50       94.65     22.96 o
  25   5   3     5198.83     5403.97    367.64 o
  26   5   3      161.03      143.65     28.71 o
  27   5   3     3067.47     3259.43    200.59 o
  28   5   3        0.96        0.19      8.37 o
  29   5   3     2004.71     2126.98    137.39 o
  30   5   3      402.99      402.09     40.48 o
  31   5   3     1597.64     1611.50    118.89 o
  32   5   3       38.19       35.50     17.13 o
  33   5   3      835.49      812.42     60.40 o
  34   5   3       64.35       42.32     17.03 o
  35   5   3     1909.81     2026.29    116.36 o
  36   5   3        4.12        2.68      8.14 o
  37   5   3     1084.05     1209.58     83.14 o
   0   6   3      387.59      359.14    677.43 o
   1   6   3      993.16     1149.80    215.79 o
   2   6   3     1877.52     2041.12    311.60 o
   3   6   3     1838.72     1901.71    821.56 o
   4   6   3     4639.78     4459.49    189.97 o
   5   6   3      491.19      513.22    189.47 o
   6   6   3     4991.18     4682.72    196.66 o
   7   6   3        0.39       18.76     26.03 o
   8   6   3     3501.85     3436.64    168.93 o
   9   6   3      131.61      128.48     28.46 o
  10   6   3     7822.19     7715.72    449.48 o
  11   6   3        2.91       10.90     11.95 o
  12   6   3     3270.27     3249.53    160.61 o
  13   6   3       71.51       62.16     17.57 o
  14   6   3     3203.39     3071.61    154.55 o
  15   6   3       34.83       35.19     15.54 o
  16   6   3     1419.17     1389.11     80.81 o
  17   6   3      894.42      853.43     64.21 o
  18   6   3     2914.10     2784.03    181.25 o
  19   6   3      315.16      314.64     44.29 o
  20   6   3     3162.62     3228.58    206.63 o
  21   6   3     1721.37     1739.05    125.88 o
  22   6   3     7789.41     7773.77    669.86 o
  23   6   3      196.76      193.46     43.07 o
  24   6   3     5239.41     4821.54    384.61 o
  25   6   3      267.76      319.66     50.97 o
  26   6   3     2830.77     2924.08    228.36 o
  27   6   3       19.30       24.16     14.47 o
  28   6   3      456.77      500.53     48.48 o
  29   6   3        5.43        9.37      8.59 o
  30   6   3      572.95      570.61     45.79 o
  31   6   3       40.59       27.20     12.38 o
  32   6   3      140.74      145.46     29.17 o
  33   6   3       59.02       48.43     18.49 o
  34   6   3      282.27      251.16     30.25 o
  35   6   3      335.85      388.81     40.94 o
   1   7   3      215.92      291.27    122.94 o
   2   7   3      852.54      921.96     73.21 o
   3   7   3      142.58      205.98     76.02 o
   4   7   3      124.63      205.23    413.14 o
   5   7   3     3221.17     3264.56    276.03 o
   6   7   3     1038.16     1125.48    273.52 o
   7   7   3     2827.85     2552.71    195.60 o
   8   7   3       15.61       25.31     32.70 o
   9   7   3     3723.65     3518.69    239.06 o
  10   7   3      399.46      415.17     43.37 o
  11   7   3     1195.12     1227.23     77.77 o
  12   7   3       24.26       33.02     16.16 o
  13   7   3     1964.15     1980.25    145.23 o
  14   7   3      533.34      500.41     49.10 o
  15   7   3      578.19      552.13     50.94 o
  16   7   3      449.02      464.32     59.59 o
  17   7   3      850.93      753.19     78.38 o
  18   7   3      914.95      921.34     82.99 o
  19   7   3      852.37      704.91     65.17 o
  20   7   3      569.86      497.51     55.37 o
  21   7   3      872.51      751.28     69.68 o
  22   7   3       72.34       69.13     21.96 o
  23   7   3      857.09      803.32     83.40 o
  24   7   3      308.78      342.41     46.07 o
  25   7   3     1240.35     1213.02    123.35 o
  26   7   3       43.16       70.43     23.00 o
  27   7   3      589.86      640.31     64.47 o
  28   7   3        6.34       12.85     13.67 o
  29   7   3      545.88      576.65     52.05 o
  30   7   3        0.69        1.67      7.37 o
  31   7   3       58.16       60.76     18.68 o
  32   7   3      181.55      180.14     28.88 o
  33   7   3      326.43      322.04     40.32 o
   0   8   3     1538.40     1627.49    275.65 o
   1   8   3      351.21      373.83    388.36 o
   2   8   3      543.63      537.49     90.06 o
   3   8   3      183.92      224.54     37.08 o
   4   8   3       88.85      123.61     51.71 o
   5   8   3      341.22      390.66     50.73 o
   6   8   3       67.47      116.15     41.28 o
   7   8   3       49.60      105.29     77.40 o
   8   8   3     1538.61     1456.35    121.73 o
   9   8   3       10.54       17.44     17.45 o
  10   8   3      152.75      169.57     29.27 o
  11   8   3      116.89      120.93     33.72 o
  12   8   3      176.83      168.37     36.37 o
  13   8   3       76.73       63.12     25.14 o
  14   8   3        4.39        8.22     11.67 o
  15   8   3       40.27       53.43     24.33 o
  16   8   3       21.45       20.40     17.97 o
  17   8   3      315.86      360.29     49.54 o
  18   8   3       15.54       23.05     18.10 o
  19   8   3       61.15       71.69     27.04 o
  20   8   3       43.24       43.26     22.86 o
  21   8   3      163.76      192.38     37.87 o
  22   8   3      195.30      201.40     40.22 o
  23   8   3        8.87        8.02     14.76 o
  24   8   3       20.07       18.49     13.47 o
  25   8   3      495.10      535.14     77.55 o
  26   8   3       83.09       99.14     26.79 o
  27   8   3      470.23      452.97     57.07 o
  28   8   3      491.76      558.17     69.05 o
  29   8   3        1.58       -1.77      8.23 o
  30   8   3       81.84       63.07     23.88 o
   1   9   3       39.23       47.23     20.26 o
   2   9   3       13.00        7.33     11.13 o
   3   9   3       81.38       71.96     23.55 o
   4   9   3       31.57       21.41     16.08 o
   5   9   3        4.56        3.07     14.22 o
   6   9   3        2.80       12.75     18.15 o
   7   9   3       61.13       73.00     36.86 o
   8   9   3       51.10       54.78     30.21 o
   9   9   3       84.42       88.36     33.57 o
  10   9   3      140.08      183.18     41.66 o
  11   9   3       38.27       51.54     26.05 o
  12   9   3       71.34       79.74     29.23 o
  13   9   3       11.51       16.35     22.62 o
  14   9   3       21.95       26.59     23.92 o
  15   9   3       83.63       75.87     25.17 o
  16   9   3        4.11        1.40     13.60 o
  17   9   3       39.15       33.61     22.47 o
  18   9   3        8.29        5.92     13.18 o
  19   9   3      284.76      263.67     46.42 o
  20   9   3        4.05        2.93     12.63 o
  21   9   3      229.75      207.24     41.99 o
  22   9   3      274.93      271.50     44.30 o
  23   9   3       51.10       41.09     21.92 o
  24   9   3       13.59       12.23     15.38 o
  25   9   3       33.79       24.12     18.44 o
  26   9   3       64.80       43.65     23.26 o
   0  10   3      933.55     1001.43    137.82 o
   1  10   3       44.13       62.66    195.44 o
   2  10   3      656.79      760.47    140.20 o
   3  10   3      247.45      287.85    211.90 o
   4  10   3      353.76      367.90     63.12 o
   5  10   3        8.69       13.60     36.55 o
   6  10   3      105.93      112.65     37.92 o
   7  10   3       34.56       30.48     19.60 o
   8  10   3        4.29        7.68     14.01 o
   9  10   3      136.16      137.71     31.68 o
  10  10   3       37.55       39.00     19.91 o
  11  10   3        4.80        4.74     10.70 o
  12  10   3      159.50      169.42     37.89 o
  13  10   3        0.43        2.66     12.20 o
  14  10   3      146.17      152.93     36.87 o
  15  10   3       21.31        4.05     13.53 o
  16  10   3      452.84      473.64     85.02 o
  17  10   3       15.65        9.00     14.73 o
  18  10   3      225.34      249.09     61.07 o
  19  10   3       24.33       13.70     15.11 o
  20  10   3      267.95      332.57     63.86 o
  21  10   3       24.66       11.96     13.94 o
   1  11   3      726.56      871.74    131.45 o
   2  11   3        6.07      322.08    539.54 o
   3  11   3      682.51      822.05    119.35 o
   4  11   3       18.70      141.55    253.66 o
   5  11   3      357.77      450.29     74.41 o
   6  11   3        0.08       -8.43     12.56 o
   7  11   3      111.85       47.96     41.66 o
   8  11   3        0.73       -2.41      8.54 o
   9  11   3       62.45       25.24     28.40 o
  10  11   3       25.41       18.44     21.95 o
  11  11   3      331.64      436.68     68.48 o
  12  11   3        0.32        3.80     20.04 o
   0   0   4    17238.23    20320.87   1009.88 o
   1   0   4      109.34      457.32    173.70 o
   2   0   4    22371.42    23919.13    909.80 o
   3   0   4     1832.50     2050.17    167.10 o
   4   0   4    23839.66    25148.24    957.07 o
   5   0   4    18208.65    19319.19    697.17 o
   6   0   4    24928.53    27097.11   1038.83 o
   7   0   4     4394.79     4510.63    162.27 o
   8   0   4    11062.02    11251.07    406.20 o
   9   0   4       30.10       19.10      7.10 o
  10   0   4    11013.18    11406.69    390.87 o
  11   0   4      562.79      466.44     24.89 o
  12   0   4    25281.90    26710.18   1101.80 o
  13   0   4      318.64      289.27     21.19 o
  14   0   4    10466.20     9397.37    306.25 o
  15   0   4       94.34      111.64     12.04 o
  16   0   4    14167.07    13396.68    523.23 o
  17   0   4       59.02       48.07     13.86 o
  18   0   4    13868.86    12930.28    665.67 o
  19   0   4     2655.70     2533.06    162.00 o
  20   0   4    12704.25    12924.86   1363.86 o
  21   0   4     8278.18     8876.82    814.33 o
  22   0   4     2497.79     2412.48    180.76 o
  23   0   4        3.66       23.95     16.75 o
  24   0   4      173.25      177.78     32.76 o
  25   0   4     3411.20     3240.95    267.65 o
  26   0   4      589.06      564.85     74.81 o
  27   0   4     6351.50     6050.57    894.71 o
  28   0   4     8055.74     8075.30   1054.81 o
  29   0   4      846.78      888.13    116.23 o
  30   0   4     2624.12     2538.36    298.68 o
  31   0   4       42.98       68.34     30.04 o
  32   0   4     6789.96     7338.83    750.82 o
  33   0   4        2.05       13.63     27.20 o
  34   0   4     3064.80     3415.90    292.41 o
  35   0   4     1241.47     1429.64    137.13 o
  36   0   4     1435.27     1715.51    155.25 o
  37   0   4     2073.60     2253.37    171.38 o
  38   0   4      434.62      492.71     57.57 o
  39   0   4      120.34      110.44     31.90 o
  40   0   4      232.81      274.73     49.57 o
   1   1   4    12310.21    13269.67    354.85 o
   2   1   4        0.04       15.11     35.34 o
   3   1   4    34139.16    38155.20   1177.09 o
   4   1   4     3786.75     3935.83     96.73 o
   5   1   4    11506.09    11827.80    286.64 o
   6   1   4     6458.89     7004.52    175.34 o
   7   1   4     2623.98     2591.24     59.87 o
   8   1   4        1.33        1.44      2.89 o
   9   1   4      462.29      596.06     50.95 o
  10   1   4     4657.00     4266.39     96.73 o
  11   1   4    13804.78    13527.70    330.32 o
  12   1   4      972.81      831.69     25.77 o
  13   1   4    10962.44    10524.97    260.15 o
  14   1   4     2572.52     2782.88     66.81 o
  15   1   4    11155.01    10502.50    274.84 o
  16   1   4      244.08      197.94     13.67 o
  17   1   4    11368.22    10365.23    307.53 o
  18   1   4      164.51      192.70     16.07 o
  19   1   4    17116.46    15378.92    599.65 o
  20   1   4     5150.03     4837.78    212.24 o
  21   1   4     4081.25     3589.75    250.72 o
  22   1   4     2810.01     2699.46    178.27 o
  23   1   4     2404.96     2297.16    151.68 o
  24   1   4      706.52      614.08     42.44 o
  25   1   4     2154.89     1996.09    170.60 o
  26   1   4     1016.44      860.52     73.15 o
  27   1   4     8822.60     9307.61    493.28 o
  28   1   4      193.98      178.83     33.30 o
  29   1   4     2339.98     2509.96    139.99 o
  30   1   4       76.91       72.37     24.49 o
  31   1   4     1028.88     1093.61     91.66 o
  32   1   4        2.44        0.54      8.63 o
  33   1   4     4820.90     5070.49    264.44 o
  34   1   4     1085.55     1179.97     80.47 o
  35   1   4     3578.55     3754.94    188.40 o
  36   1   4     1188.76     1356.47     94.59 o
  37   1   4      651.38      674.16     71.32 o
  38   1   4      333.93      383.30     46.10 o
  39   1   4       96.70       85.76     21.32 o
  40   1   4      228.10      245.55     31.33 o
   0   2   4    10338.71    10495.29    369.96 o
   1   2   4     3255.55     3986.70    666.97 o
   2   2   4    19006.82    21221.98    607.38 o
   3   2   4      219.70      223.95     15.79 o
   4   2   4      602.61      528.38     16.99 o
   5   2   4       69.82       70.48      8.56 o
   6   2   4      987.17      947.37     29.33 o
   7   2   4      588.26      619.94     27.64 o
   8   2   4     1236.08     1127.47     29.02 o
   9   2   4     1125.80     1007.07     26.30 o
  10   2   4     2927.37     2600.61     60.00 o
  11   2   4     3211.73     2894.40     68.16 o
  12   2   4     5381.35     4960.64    123.10 o
  13   2   4     1237.81     1111.27     31.52 o
  14   2   4    11530.67    11140.02    298.92 o
  15   2   4      161.93      134.51     10.19 o
  16   2   4     5782.01     5213.77    196.65 o
  17   2   4      528.69      650.14     35.36 o
  18   2   4    10739.62     9152.83    370.76 o
  19   2   4     1959.54     1810.45     79.05 o
  20   2   4     5607.26     4843.61    340.35 o
  21   2   4      138.37      120.14     16.45 o
  22   2   4      991.25      887.55     51.13 o
  23   2   4     1183.27     1124.02     59.49 o
  24   2   4      460.29      431.16     42.40 o
  25   2   4        0.86        4.73      9.66 o
  26   2   4      898.06      820.21     69.14 o
  27   2   4      255.38      293.83     36.30 o
  28   2   4     3888.85     3796.15    250.96 o
  29   2   4        7.07        3.01     11.21 o
  30   2   4     5086.49     4942.89    337.45 o
  31   2   4      261.20      269.42     37.69 o
  32   2   4     3162.94     3206.60    202.39 o
  33   2   4      269.46      286.94     36.77 o
  34   2   4     2064.03     2168.00    137.62 o
  35   2   4      627.80      645.76     48.84 o
  36   2   4     1159.80     1120.10     77.67 o
  37   2   4      229.20      240.37     27.25 o
  38   2   4      308.75      320.51     33.31 o
  39   2   4        4.65        4.35      8.91 o
   1   3   4     4700.58     4913.13    207.41 o
   2   3   4     3301.17     3733.46    308.70 o
   3   3   4    18970.83    22121.28    665.83 o
   4   3   4     1441.42     1825.64     58.24 o
   5   3   4     4374.46     4935.20    179.69 o
   6   3   4      193.63      240.36     15.59 o
   7   3   4      359.62      378.26     15.29 o
   8   3   4      296.08      276.14     12.25 o
   9   3   4      463.88      469.09     17.13 o
  10   3   4      292.49      244.62     14.98 o
  11   3   4     1348.23     1423.46     42.93 o
  12   3   4      151.95      105.26     11.08 o
  13   3   4     3523.11     3543.04    109.33 o
  14   3   4     1697.43     1551.27     77.17 o
  15   3   4     5351.34     5176.84    298.73 o
  16   3   4      167.63      167.01     27.12 o
  17   3   4     5323.34     4715.25    313.78 o
  18   3   4      478.63      521.38     50.56 o
  19   3   4     1326.06     1167.17     69.28 o
  20   3   4      423.57      462.75     40.88 o
  21   3   4      897.90      842.11     63.32 o
  22   3   4       25.48       37.97     14.60 o
  23   3   4       20.17       26.51     15.46 o
  24   3   4      495.48      516.54     46.89 o
  25   3   4      576.33      531.29     46.22 o
  26   3   4      176.71      131.69     22.62 o
  27   3   4       16.84       23.61     13.07 o
  28   3   4       48.66       31.25     15.91 o
  29   3   4     1090.82     1076.89     76.23 o
  30   3   4        2.94        0.67      8.11 o
  31   3   4     2865.56     2728.04    230.95 o
  32   3   4      458.83      419.70     36.36 o
  33   3   4     1593.11     1540.61    101.04 o
  34   3   4      242.42      291.21     33.45 o
  35   3   4      445.88      408.52     40.48 o
  36   3   4       24.73       17.23     11.20 o
  37   3   4      325.66      315.05     30.71 o
  38   3   4        0.66        3.14      8.97 o
  39   3   4       67.09       61.10     28.04 o
   0   4   4    16412.23    20190.96   2144.16 o
   1   4   4    11625.80    12846.94   1251.01 o
   2   4   4     4613.38     4989.22    750.37 o
   3   4   4     3154.81     3975.93    233.53 o
   4   4   4      366.11      435.60     21.61 o
   5   4   4      660.51      828.43     31.38 o
   6   4   4      417.26      557.68     26.16 o
   7   4   4      321.49      327.61     15.63 o
   8   4   4        9.69       22.35      6.23 o
   9   4   4      332.97      374.52     18.97 o
  10   4   4       14.87       15.35      8.41 o
  11   4   4     1470.18     1249.19     55.83 o
  12   4   4       12.03       13.76      7.47 o
  13   4   4     2001.37     1720.01     90.60 o
  14   4   4     2072.76     1816.27    102.91 o
  15   4   4       12.43       40.56     15.26 o
  16   4   4     1640.69     1453.85    116.65 o
  17   4   4     4446.91     4061.98    282.81 o
  18   4   4      257.14      252.71     28.26 o
  19   4   4      794.47      777.76     61.76 o
  20   4   4       38.78       53.87     16.36 o
  21   4   4       11.46       24.93     13.51 o
  22   4   4      664.66      599.08     78.87 o
  23   4   4      753.97      592.02     81.91 o
  24   4   4      252.94      223.08     29.84 o
  25   4   4       88.00       95.50     21.14 o
  26   4   4      551.56      543.77     74.39 o
  27   4   4      930.46      799.89     84.13 o
  28   4   4        3.17       12.94     14.02 o
  29   4   4      705.76      683.51     56.50 o
  30   4   4      329.13      369.94     46.63 o
  31   4   4       31.81       13.60     11.70 o
  32   4   4      175.73      196.26     28.27 o
  33   4   4      533.18      572.55     47.59 o
  34   4   4       52.66       59.65     15.57 o
  35   4   4        6.48        8.86      8.32 o
  36   4   4       50.73       47.34     10.68 o
  37   4   4        9.00        6.99      8.80 o
   1   5   4      187.20      186.77     18.82 o
   2   5   4     3215.76     3361.94    415.17 o
   3   5   4     7641.89     8632.63    494.49 o
   4   5   4     4537.15     4873.41    325.06 o
   5   5   4     1307.57     1302.44     56.34 o
   6   5   4      221.03      285.89     24.31 o
   7   5   4      293.68      261.05     27.20 o
   8   5   4        1.58        5.04      6.58 o
   9   5   4     1802.97     1767.31    111.74 o
  10   5   4      154.51      112.11     20.41 o
  11   5   4     1567.08     1536.46    119.81 o
  12   5   4     1564.51     1416.00    104.21 o
  13   5   4       71.03       94.30     17.71 o
  14   5   4     2079.86     1940.63    165.96 o
  15   5   4     1313.63     1114.44     78.82 o
  16   5   4     1107.92     1067.92     74.25 o
  17   5   4      234.74      216.49     32.12 o
  18   5   4     2551.77     2450.96    130.05 o
  19   5   4      235.11      246.94     31.84 o
  20   5   4        8.18       22.96     15.20 o
  21   5   4       13.44       21.14     15.22 o
  22   5   4      193.76      129.98     29.31 o
  23   5   4      912.34      874.78     90.89 o
  24   5   4       27.45       48.41     20.65 o
  25   5   4      380.34      428.13     49.21 o
  26   5   4      175.56      144.87     28.88 o
  27   5   4       33.58       53.88     20.50 o
  28   5   4     1321.36     1366.30     99.54 o
  29   5   4       19.50       25.32     16.76 o
  30   5   4      537.48      539.36     45.57 o
  31   5   4        5.20        4.42      7.07 o
  32   5   4      587.72      581.56     48.94 o
  33   5   4       12.88       12.16     11.30 o
  34   5   4      453.98      487.53     49.73 o
  35   5   4       73.26       67.55     20.93 o
  36   5   4       66.47       53.79     18.33 o
   0   6   4      741.55      612.45     55.68 o
   1   6   4      279.14      307.50    246.85 o
   2   6   4      900.97      933.47    480.54 o
   3   6   4     2601.96     2560.47    370.73 o
   4   6   4     4697.63     4539.64    213.66 o
   5   6   4       20.18       61.24    126.04 o
   6   6   4     3315.98     3286.71    166.50 o
   7   6   4      111.48      164.87     36.32 o
   8   6   4     2512.42     2303.09    168.24 o
   9   6   4       14.32        9.37     12.79 o
  10   6   4     1534.15     1494.12    103.35 o
  11   6   4      777.52      737.54     60.40 o
  12   6   4     2785.07     2785.82    180.81 o
  13   6   4     1276.37     1245.22     78.42 o
  14   6   4      305.17      305.71     41.07 o
  15   6   4       39.26       41.68     19.35 o
  16   6   4       30.79       47.14     19.81 o
  17   6   4      847.55      921.90     69.05 o
  18   6   4     1445.95     1474.19    104.50 o
  19   6   4      649.08      568.34    156.03 o
  20   6   4     1627.75     1770.87    149.29 o
  21   6   4       19.19        6.09     14.37 o
  22   6   4      196.60      255.96     42.17 o
  23   6   4       93.71       75.25     26.05 o
  24   6   4     1233.14     1219.86    113.30 o
  25   6   4      201.07      106.78     32.96 o
  26   6   4     1416.41     1540.60    116.27 o
  27   6   4       38.81       25.82     15.94 o
  28   6   4      981.87     1054.31     93.76 o
  29   6   4     1009.19     1032.94     92.56 o
  30   6   4       11.44       11.17     11.28 o
  31   6   4        1.50        6.06     27.63 o
  32   6   4       50.05       41.67     15.80 o
  33   6   4      218.66      261.66     33.46 o
  34   6   4      396.07      472.32     39.21 o
   1   7   4      358.24      392.90     52.01 o
   2   7   4      339.23      393.50     62.80 o
   3   7   4      196.14      216.16     39.20 o
   4   7   4      123.06      224.22    114.80 o
   5   7   4      778.67      793.02     74.96 o
   6   7   4       53.63      104.64    444.95 o
   7   7   4     5496.60     4723.58    811.62 o
   8   7   4      502.22      483.32     85.13 o
   9   7   4     3459.29     3258.60    275.97 o
  10   7   4      164.97      157.75     32.66 o
  11   7   4     2361.42     2355.34    142.26 o
  12   7   4       74.96       91.82     24.53 o
  13   7   4     1865.75     1844.77    142.51 o
  14   7   4      202.66      199.73     30.76 o
  15   7   4      652.94      685.10     55.39 o
  16   7   4       97.05       67.07     20.96 o
  17   7   4      388.72      383.95     40.12 o
  18   7   4       11.69       23.70     15.08 o
  19   7   4     2038.50     1997.58    284.61 o
  20   7   4      160.47      233.22     36.36 o
  21   7   4     4066.42     4286.16    342.89 o
  22   7   4      119.26      165.64     36.73 o
  23   7   4     2018.69     2192.13    221.55 o
  24   7   4      167.44      124.09     25.77 o
  25   7   4      651.29      694.86     74.04 o
  26   7   4      178.50      161.21     29.64 o
  27   7   4     2074.66     2135.09    195.87 o
  28   7   4      232.58      204.70     29.84 o
  29   7   4     1022.36     1062.64     99.29 o
  30   7   4       15.94        3.55      8.52 o
  31   7   4       27.26       37.18     17.04 o
   0   8   4     1020.07     1159.03    193.98 o
   1   8   4       15.94       49.99    579.11 o
   2   8   4     2515.26     2637.13    174.50 o
   3   8   4      121.34      148.68    770.70 o
   4   8   4     2426.05     2462.32    182.73 o
   5   8   4      183.81      322.13    471.46 o
   6   8   4     4048.58     4125.36    384.73 o
   7   8   4      203.47      281.46    181.40 o
   8   8   4     1685.95     1834.45    159.21 o
   9   8   4      501.29      539.10     73.54 o
  10   8   4     3371.94     3278.72    215.13 o
  11   8   4      256.43      265.32     40.50 o
  12   8   4     2029.75     2080.07    142.03 o
  13   8   4      539.09      475.40     53.62 o
  14   8   4      912.72     1049.45     89.53 o
  15   8   4      175.59      164.29     27.97 o
  16   8   4      681.73      736.76     65.07 o
  17   8   4       25.23       13.54     14.35 o
  18   8   4      745.28      773.34     86.52 o
  19   8   4       57.29       78.90     30.41 o
  20   8   4      931.09     1008.27    100.38 o
  21   8   4      300.17      376.34     53.96 o
  22   8   4     2697.32     2947.20    309.95 o
  23   8   4        1.37        3.13     11.92 o
  24   8   4     2621.81     2718.22    295.54 o
  25   8   4      116.70      126.04     33.95 o
  26   8   4     1789.12     1838.86    174.27 o
  27   8   4      126.88      132.89     31.73 o
  28   8   4      585.10      683.44     63.89 o
   1   9   4     1554.94     1727.95    118.97 o
   2   9   4        0.27       25.38    441.57 o
   3   9   4     1215.88     1384.02    106.23 o
   4   9   4      125.96      191.82    317.69 o
   5   9   4     2299.05     2443.33    176.36 o
   6   9   4      420.19      567.90    459.79 o
   7   9   4     3453.79     3631.94    247.17 o
   8   9   4       12.82       14.58    131.14 o
   9   9   4     2848.28     3052.57    190.90 o
  10   9   4      952.69      990.12     82.91 o
  11   9   4     1978.04     2092.05    179.63 o
  12   9   4      253.26      271.46     53.94 o
  13   9   4      673.26      861.18    105.18 o
  14   9   4       16.61       10.57     14.98 o
  15   9   4     1165.20     1151.48    152.75 o
  16   9   4       35.62       16.27     18.94 o
  17   9   4      645.97      645.97     84.98 o
  18   9   4        9.30        7.54     12.54 o
  19   9   4      354.03      338.70     51.33 o
  20   9   4      173.27      208.57     39.54 o
  21   9   4      647.30      705.57     71.00 o
  22   9   4      247.24      269.89     49.38 o
  23   9   4     1391.23     1626.30    159.56 o
  24   9   4      247.19      236.87     39.98 o
   0  10   4      574.46      706.72     90.82 o
   1  10   4        5.30        3.68     40.68 o
   2  10   4      664.32      753.97     89.02 o
   3  10   4      189.79      217.47    138.58 o
   4  10   4      433.63      467.89    103.48 o
   5  10   4      544.72      648.32    130.93 o
   6  10   4      673.69      772.63     75.06 o
   7  10   4      124.52      217.07    130.31 o
   8  10   4     1077.72     1290.03    111.92 o
   9  10   4       10.11       20.82     19.55 o
  10  10   4      758.84      872.67    107.85 o
  11  10   4      124.29      128.90     40.33 o
  12  10   4      431.06      461.54     70.34 o
  13  10   4       22.01       17.18     13.69 o
  14  10   4      528.75      595.32     94.48 o
  15  10   4       37.28       30.33     20.23 o
  16  10   4      543.44      582.00     89.42 o
  17  10   4        4.56        2.60      8.21 o
  18  10   4      252.41      258.21     69.92 o
   1  11   4      331.91      416.61     77.27 o
   2  11   4       52.94      118.32    153.83 o
   3  11   4       87.69       72.78     40.00 o
   4  11   4      130.18      177.53     52.57 o
   5  11   4       92.12       98.10     44.51 o
   6  11   4       79.22      327.39    154.23 o
   7  11   4      792.08     1012.54    137.35 o
   1   1   5      749.70      818.21     25.11 o
   2   1   5     1460.49     1738.79     48.79 o
   3   1   5     2508.28     2586.42     63.03 o
   4   1   5      432.16      500.50     19.42 o
   5   1   5     3974.44     4322.61    106.65 o
   6   1   5     3940.96     4368.65    109.50 o
   7   1   5      115.11      157.24     12.15 o
   8   1   5        6.98        4.95      3.78 o
   9   1   5      469.83      456.52     18.79 o
  10   1   5       66.90       50.85      8.39 o
  11   1   5      475.88      403.02     18.99 o
  12   1   5       87.46      183.06     32.29 o
  13   1   5     4157.58     3934.98    150.68 o
  14   1   5      340.15      285.92     21.97 o
  15   1   5      168.28      133.78     15.75 o
  16   1   5        4.99        5.72      8.88 o
  17   1   5      213.76      175.76     29.75 o
  18   1   5        0.59        2.63      7.50 o
  19   1   5     2118.54     1990.33    109.83 o
  20   1   5      678.17      643.91     47.92 o
  21   1   5     1081.03     1019.97     75.81 o
  22   1   5      344.03      359.34     35.69 o
  23   1   5        7.10       16.96     10.85 o
  24   1   5     1632.97     1579.82     87.49 o
  25   1   5      813.92      785.77     56.26 o
  26   1   5       34.85       30.25     13.08 o
  27   1   5      729.73      787.83     60.04 o
  28   1   5     1178.70     1275.35     85.44 o
  29   1   5      987.33     1009.85     70.16 o
  30   1   5      833.17      782.16     77.09 o
  31   1   5      105.58       71.17     24.87 o
  32   1   5       15.40        9.82      8.41 o
  33   1   5     1005.39     1044.32    131.05 o
  34   1   5       43.84       34.13     16.69 o
  35   1   5      485.31      531.37     46.93 o
  36   1   5       40.12       24.70     14.29 o
  37   1   5       21.10       12.31     13.51 o
  38   1   5       13.37       12.44     14.01 o
   0   2   5       71.34      105.18     15.43 o
   1   2   5      143.89      213.87    137.38 o
   2   2   5     5238.41     5223.08    194.82 o
   3   2   5        6.86       22.34    319.10 o
   4   2   5    14173.46    14912.94    415.32 o
   5   2   5     3503.46     4030.23    105.21 o
   6   2   5     7993.61     8423.62    211.44 o
   7   2   5      211.67      231.77     13.42 o
   8   2   5     1479.17     1446.77     38.98 o
   9   2   5        6.60       10.91      4.60 o
  10   2   5     4968.34     4868.12    143.64 o
  11   2   5      433.30      422.70     20.00 o
  12   2   5     4402.50     4149.73    123.78 o
  13   2   5       90.91       64.81     11.20 o
  14   2   5      655.96      601.15     31.72 o
  15   2   5        8.96        1.98      4.23 o
  16   2   5      283.75      249.82     25.18 o
  17   2   5       51.21       51.57     14.88 o
  18   2   5     6796.18     6283.98    496.28 o
  19   2   5        2.18       29.04     16.22 o
  20   2   5     4947.16     4627.64    440.60 o
  21   2   5      731.80      646.91     56.96 o
  22   2   5       49.97       55.32     23.75 o
  23   2   5      130.76      176.75     66.04 o
  24   2   5       40.80       61.69     24.18 o
  25   2   5       60.73       58.09     25.11 o
  26   2   5     2294.37     2458.42    172.85 o
  27   2   5      132.10      151.39     36.26 o
  28   2   5     3299.22     3441.82    220.13 o
  29   2   5      454.01      470.56     50.53 o
  30   2   5     1147.17     1129.29     84.62 o
  31   2   5      655.47      608.57     60.44 o
  32   2   5      702.44      763.28     66.79 o
  33   2   5       30.31       31.80     17.85 o
  34   2   5     1649.77     1675.75    107.21 o
  35   2   5       78.23       61.79     14.10 o
  36   2   5      857.66      932.30    103.67 o
  37   2   5      377.19      370.18     34.99 o
   1   3   5     2016.51     2119.28     60.23 o
   2   3   5       36.94       93.90    106.28 o
   3   3   5    14320.95    15830.86    477.77 o
   4   3   5     3800.12     4239.29    373.77 o
   5   3   5    10651.92    11552.58    344.65 o
   6   3   5      299.44      463.54     73.58 o
   7   3   5     2611.36     2517.22     82.40 o
   8   3   5       11.29        8.68      5.25 o
   9   3   5     5449.35     5090.56    182.51 o
  10   3   5        5.45        4.26      5.92 o
  11   3   5    12527.94    11884.63    712.47 o
  12   3   5      158.49      161.55     18.67 o
  13   3   5     5682.18     5433.49    447.00 o
  14   3   5     1106.88      927.52     76.93 o
  15   3   5      115.22      142.13     19.94 o
  16   3   5       16.99       16.58      9.76 o
  17   3   5     4321.43     3826.31    362.23 o
  18   3   5       13.13       39.05     14.53 o
  19   3   5     5602.25     5082.83    529.18 o
  20   3   5      267.44      250.07     30.38 o
  21   3   5     5001.11     4630.12    464.47 o
  22   3   5     3190.82     3012.35    280.38 o
  23   3   5      716.81      660.51     65.16 o
  24   3   5        1.17        3.93      9.34 o
  25   3   5     3768.42     3975.69    404.81 o
  26   3   5       63.75       65.61     20.24 o
  27   3   5     4058.71     4598.65    287.57 o
  28   3   5      936.62      957.76     79.09 o
  29   3   5     1069.69     1227.85     88.55 o
  30   3   5      523.29      542.89     55.68 o
  31   3   5      245.44      292.54     40.09 o
  32   3   5      134.32      137.77     29.29 o
  33   3   5      962.18     1040.76     72.26 o
  34   3   5        1.60        3.49      9.75 o
  35   3   5     2554.25     2681.42    140.81 o
  36   3   5      216.47      196.54     34.93 o
  37   3   5      708.37      778.81     55.87 o
   0   4   5     1401.66     1369.76     78.86 o
   1   4   5       23.71       61.69    159.03 o
   2   4   5     1759.17     1980.82     94.52 o
   3   4   5     2431.61     2589.99    330.16 o
   4   4   5     7709.86     7579.72    289.48 o
   5   4   5       40.36       57.64     16.57 o
   6   4   5     8565.51     8115.25    428.86 o
   7   4   5       73.64       83.48     24.36 o
   8   4   5     4768.44     4355.58    374.12 o
   9   4   5       70.58      118.70     23.56 o
  10   4   5     7327.17     6790.94    603.63 o
  11   4   5      127.83      151.44     20.91 o
  12   4   5     8106.73     7779.16    610.23 o
  13   4   5       59.78       50.06     15.90 o
  14   4   5     4548.83     4246.44    278.63 o
  15   4   5       78.79       82.51     17.21 o
  16   4   5     2089.18     1850.19    158.48 o
  17   4   5      174.69      158.63     24.49 o
  18   4   5     5914.81     5159.87    428.50 o
  19   4   5      301.25      222.54     35.87 o
  20   4   5     7205.99     6595.16    676.82 o
  21   4   5      221.61      184.80     28.50 o
  22   4   5     4858.76     4740.52    497.09 o
  23   4   5      276.10      226.03     29.71 o
  24   4   5     1816.71     1629.11    199.84 o
  25   4   5       56.44       65.96     18.39 o
  26   4   5     4011.09     4015.48    445.86 o
  27   4   5      420.58      372.02     38.99 o
  28   4   5     2412.24     2454.49    232.93 o
  29   4   5      136.09      119.81     19.47 o
  30   4   5      881.57      920.73     88.06 o
  31   4   5       55.72       35.49     13.76 o
  32   4   5      474.28      511.79     59.30 o
  33   4   5        5.85        1.96      8.55 o
  34   4   5     1572.89     1816.40    119.06 o
  35   4   5        9.10        6.34     10.67 o
   1   5   5     3632.86     3652.99    152.09 o
   2   5   5      281.80      314.63    108.48 o
   3   5   5     3633.69     3671.36    160.83 o
   4   5   5       29.46       28.30     60.05 o
   5   5   5     6996.42     6508.61    325.21 o
   6   5   5      153.10      158.78     27.70 o
   7   5   5     4463.96     4232.25    218.26 o
   8   5   5       24.30       26.83     15.56 o
   9   5   5     5712.91     5528.10    399.65 o
  10   5   5      141.00      149.50     28.27 o
  11   5   5     3882.76     3666.78    342.92 o
  12   5   5       80.91       84.35     20.74 o
  13   5   5     3762.92     3546.38    342.04 o
  14   5   5        1.07        4.05      9.99 o
  15   5   5     3885.51     3553.36    344.84 o
  16   5   5       45.89       40.20     15.76 o
  17   5   5     2125.77     1849.65    203.41 o
  18   5   5       66.61       60.28     25.14 o
  19   5   5     2499.83     1963.42    205.10 o
  20   5   5      228.02      220.30     38.39 o
  21   5   5     2081.97     1972.35    150.91 o
  22   5   5       11.49       15.62     12.52 o
  23   5   5     3217.30     3205.27    276.55 o
  24   5   5       57.24       55.82     18.59 o
  25   5   5     2014.66     2125.16    175.83 o
  26   5   5      307.34      289.81     39.41 o
  27   5   5     2191.99     2369.58    161.80 o
  28   5   5       65.21       58.19     18.86 o
  29   5   5     1634.29     1763.90    141.32 o
  30   5   5       23.22       18.68     13.29 o
  31   5   5      823.84      966.53     71.48 o
  32   5   5      158.45      135.78     19.91 o
  33   5   5      875.00     1042.69     91.77 o
  34   5   5       79.08       50.69     23.57 o
   0   6   5    11252.73    10974.88    819.05 o
   1   6   5      390.07      447.73   1064.09 o
   2   6   5     3777.97     3845.65    178.92 o
   3   6   5      170.50      163.94     31.88 o
   4   6   5     1977.05     1837.24    101.15 o
   5   6   5       46.52      111.32    132.25 o
   6   6   5      977.66      969.42     71.33 o
   7   6   5      226.28      289.53     71.45 o
   8   6   5     5964.42     5907.89    306.22 o
   9   6   5      397.91      438.66     49.66 o
  10   6   5     1780.88     1873.86    116.56 o
  11   6   5      165.97      201.90     33.35 o
  12   6   5     2773.15     2751.30    177.33 o
  13   6   5       25.82       27.00     17.48 o
  14   6   5     1408.72     1439.92    115.79 o
  15   6   5      317.56      296.61     41.60 o
  16   6   5     1731.32     1707.68    132.60 o
  17   6   5      489.95      473.17     49.07 o
  18   6   5      130.29      149.18     30.48 o
  19   6   5      614.17      564.95     59.62 o
  20   6   5      446.13      424.58     54.16 o
  21   6   5       86.58       68.69     26.41 o
  22   6   5     1863.62     2016.88    191.83 o
  23   6   5        1.13        4.29     11.37 o
  24   6   5     2423.52     2551.07    243.62 o
  25   6   5       42.15       46.55     19.06 o
  26   6   5      789.90      865.94     91.64 o
  27   6   5       61.23       58.97     18.01 o
  28   6   5      690.06      709.73     73.42 o
  29   6   5       26.09       19.72     12.84 o
  30   6   5     1054.39     1164.10    107.65 o
  31   6   5      310.60      312.19     32.52 o
   1   7   5     1111.80     1179.99     89.94 o
   2   7   5       26.07       74.29    223.01 o
   3   7   5      468.19      526.70     66.48 o
   4   7   5      605.39      611.81     66.75 o
   5   7   5      348.28      348.15     51.37 o
   6   7   5        1.12       25.72    183.00 o
   7   7   5     3694.73     3731.74    235.73 o
   8   7   5        6.43        4.36     20.85 o
   9   7   5     1408.68     1472.93    122.43 o
  10   7   5      505.22      536.04     54.72 o
  11   7   5      216.48      219.20     31.39 o
  12   7   5        4.57       12.36     10.80 o
  13   7   5      557.45      556.11     50.72 o
  14   7   5       26.54       17.98     14.08 o
  15   7   5     1420.69     1497.23     95.66 o
  16   7   5       19.57       25.23     15.39 o
  17   7   5      621.51      628.51     57.41 o
  18   7   5       84.46       78.71     20.75 o
  19   7   5       10.19       13.27     13.10 o
  20   7   5      137.50      134.25     29.35 o
  21   7   5      205.18      205.94     37.12 o
  22   7   5      233.54      208.99     34.52 o
  23   7   5     1324.94     1540.99    127.83 o
  24   7   5       13.27       13.57     13.95 o
  25   7   5      576.55      617.32     67.46 o
  26   7   5      224.25      253.18     35.45 o
  27   7   5      193.30      166.35     27.84 o
  28   7   5        3.15        3.02      7.66 o
  29   7   5      239.84      274.43     36.61 o
   0   8   5      190.33      237.79     49.74 o
   1   8   5        6.67        7.53     16.18 o
   2   8   5       11.41       20.04     18.74 o
   3   8   5      182.70      236.14     50.31 o
   4   8   5      179.36      281.14     50.47 o
   5   8   5      274.56      386.39     54.36 o
   6   8   5      199.64      206.85     41.93 o
   7   8   5       38.70       66.53     29.76 o
   8   8   5      722.37      817.47     85.23 o
   9   8   5      132.89      147.57     35.66 o
  10   8   5      409.36      371.62     50.78 o
  11   8   5       38.59       15.12     14.30 o
  12   8   5        1.35       11.05     14.34 o
  13   8   5        0.29        3.27     11.04 o
  14   8   5      456.51      472.10     55.30 o
  15   8   5       50.62       80.83     27.05 o
  16   8   5       58.32       73.26     22.10 o
  17   8   5        7.59        7.33      9.58 o
  18   8   5        1.14        2.02      8.59 o
  19   8   5       33.93       21.25     14.91 o
  20   8   5        0.92        6.41      9.69 o
  21   8   5      209.23      218.39     36.45 o
  22   8   5      860.78      766.03    136.77 o
  23   8   5       61.12       39.68     23.67 o
  24   8   5      769.66      885.26    119.71 o
  25   8   5       32.10       25.18     18.19 o
   1   9   5       68.04       69.74     25.64 o
   2   9   5       21.04       47.43     25.99 o
   3   9   5      171.73      245.37     39.48 o
   4   9   5      241.65      333.01     46.10 o
   5   9   5        6.00        8.72     20.89 o
   6   9   5      217.78      243.92     41.16 o
   7   9   5       29.83       38.78     20.75 o
   8   9   5       77.36       62.74     25.88 o
   9   9   5      127.67      132.59     33.42 o
  10   9   5        3.09        4.84     11.61 o
  11   9   5       23.90       31.20     19.05 o
  12   9   5       24.89       29.08     17.23 o
  13   9   5      106.41      102.54     29.80 o
  14   9   5       40.38       32.14     16.00 o
  15   9   5       39.27       23.42     14.02 o
  16   9   5       11.33        7.40     10.08 o
  17   9   5        3.63        7.36     11.65 o
  18   9   5       23.08        5.39      9.56 o
  19   9   5       65.72      103.96     29.06 o
  20   9   5        9.32        9.40     15.89 o
   0  10   5      415.19      499.74     92.19 o
   1  10   5       14.03       11.72     39.39 o
   2  10   5      233.75      303.72     41.16 o
   3  10   5       11.34       13.80     29.62 o
   4  10   5      167.76      200.49     33.88 o
   5  10   5        4.31        2.30     12.06 o
   6  10   5        5.21       10.05     11.67 o
   7  10   5       18.53        3.13      8.27 o
   8  10   5        4.26        2.70     11.42 o
   9  10   5        1.25        0.35      9.10 o
  10  10   5       43.94       39.38     20.34 o
  11  10   5        9.35       11.56     14.75 o
  12  10   5      173.72      192.90     38.63 o
  13  10   5       58.40       49.08     22.87 o
   0   0   6     7121.73     7169.40    444.93 o
   1   0   6       59.21       48.70     70.71 o
   2   0   6     9111.38     8879.00    401.93 o
   3   0   6     4822.68     5371.83    239.36 o
   4   0   6    15520.99    15299.66    782.53 o
   5   0   6     1597.33     1594.86     92.41 o
   6   0   6     1901.07     1835.81    100.58 o
   7   0   6      314.03      356.31     40.85 o
   8   0   6     1008.25      987.72     71.89 o
   9   0   6       91.61       66.75     26.71 o
  10   0   6     5223.85     4414.38    379.73 o
  11   0   6     1596.56     1483.42    206.18 o
  12   0   6     4206.03     3885.73    491.45 o
  13   0   6     1697.65     1718.54    209.52 o
  14   0   6     2487.51     2402.14    263.24 o
  15   0   6       67.30       56.04     30.25 o
  16   0   6     2552.61     2265.74    287.67 o
  17   0   6     2101.88     2105.37    221.70 o
  18   0   6    11841.77    11099.34   1528.93 o
  19   0   6     1217.79     1204.37    199.01 o
  20   0   6    10809.34    10663.12   1550.17 o
  21   0   6       87.41       69.51     31.30 o
  22   0   6      230.23      233.83     45.57 o
  23   0   6      865.08      823.53     81.55 o
  24   0   6      194.96      225.75     40.55 o
  25   0   6       16.80       25.51     22.55 o
  26   0   6     2741.34     2618.59    250.17 o
  27   0   6       13.15       14.76     18.26 o
  28   0   6     5336.29     5292.01    586.60 o
  29   0   6      311.83      267.25     46.98 o
  30   0   6     4309.33     4082.74    460.29 o
  31   0   6      277.44      264.56     45.83 o
  32   0   6     1763.76     1839.19    270.87 o
  33   0   6      272.30      315.70     57.42 o
  34   0   6     3134.30     3625.09    288.91 o
  35   0   6      750.40      973.25    160.09 o
  36   0   6     1882.59     2054.76    223.28 o
   1   1   6     3264.52     3276.08    121.07 o
   2   1   6      884.77      997.99    131.46 o
   3   1   6    16515.23    16985.45    631.26 o
   4   1   6     1569.79     1730.13     84.47 o
   5   1   6    14269.00    15212.28    582.67 o
   6   1   6       82.34       95.74     18.86 o
   7   1   6     1315.72     1262.93     50.77 o
   8   1   6      179.01      203.29     21.44 o
   9   1   6     1974.88     1897.39     78.74 o
  10   1   6     1245.50     1296.03     77.22 o
  11   1   6     8838.46     8336.93    543.40 o
  12   1   6      153.53      131.54     26.19 o
  13   1   6     6434.34     6107.23    425.52 o
  14   1   6      156.48      154.97     30.53 o
  15   1   6     2462.02     2437.42    139.95 o
  16   1   6      258.15      262.54     36.75 o
  17   1   6     4536.80     4211.12    238.39 o
  18   1   6      790.96      756.52     59.64 o
  19   1   6     8298.16     7794.34    569.32 o
  20   1   6     3733.60     3699.81    222.55 o
  21   1   6     1822.15     1685.02    111.11 o
  22   1   6      316.47      300.65     43.88 o
  23   1   6       79.64      101.87     25.90 o
  24   1   6       79.31       83.92     22.46 o
  25   1   6     2112.74     2102.85    120.99 o
  26   1   6      566.18      512.36     46.00 o
  27   1   6     2917.29     2860.55    218.54 o
  28   1   6      254.09      297.24     33.84 o
  29   1   6     1131.95     1210.28     84.96 o
  30   1   6      186.53      198.13     32.33 o
  31   1   6     1291.61     1324.20     93.83 o
  32   1   6      626.09      610.16     63.00 o
  33   1   6     2525.28     2584.51    156.00 o
  34   1   6     1313.90     1331.38     87.20 o
  35   1   6     3471.53     4001.63    260.26 o
  36   1   6      290.09      347.16     56.61 o
   0   2   6     4689.56     4978.13    263.41 o
   1   2   6      281.94      330.28    176.96 o
   2   2   6     3526.64     3446.39    133.20 o
   3   2   6     1542.34     1669.71     78.32 o
   4   2   6     4280.86     4329.07    165.18 o
   5   2   6     2354.59     2511.61    103.82 o
   6   2   6     6432.08     6348.46    258.95 o
   7   2   6      176.13      170.04     23.58 o
   8   2   6     3182.84     3066.24    125.74 o
   9   2   6       17.77       20.72     10.33 o
  10   2   6     3087.63     3016.62    180.04 o
  11   2   6      522.43      421.77     36.73 o
  12   2   6     4396.15     3901.46    355.04 o
  13   2   6     1161.87      871.79    154.68 o
  14   2   6     3171.16     2692.64    134.23 o
  15   2   6        3.20        4.21      6.12 o
  16   2   6     3254.23     2956.54    199.02 o
  17   2   6     1723.02     1570.90    121.36 o
  18   2   6     1720.31     1491.46    111.51 o
  19   2   6     1377.73     1292.70     99.31 o
  20   2   6     4495.18     4066.48    299.92 o
  21   2   6      545.60      554.52     56.87 o
  22   2   6     4219.33     4047.84    327.04 o
  23   2   6      113.35       88.18     29.33 o
  24   2   6      382.93      444.40     51.06 o
  25   2   6       74.42       87.74     26.15 o
  26   2   6      712.12      743.04     64.49 o
  27   2   6     1005.78     1073.19     89.13 o
  28   2   6      568.40      613.78     63.59 o
  29   2   6       34.39       31.16     17.25 o
  30   2   6      554.73      629.52     54.23 o
  31   2   6        3.46        2.31      8.55 o
  32   2   6      614.93      688.84     54.25 o
  33   2   6      484.74      559.55     47.03 o
  34   2   6      720.97      789.78     64.78 o
  35   2   6      172.12      206.27     35.50 o
   1   3   6      955.78      954.72     58.49 o
   2   3   6     1787.34     1893.32     90.15 o
   3   3   6       24.87       54.36     17.79 o
   4   3   6     2862.26     2945.88    113.36 o
   5   3   6      590.77      538.85     40.23 o
   6   3   6      220.40      239.72     26.29 o
   7   3   6      977.52      856.79     48.48 o
   8   3   6       84.70       74.62     16.49 o
   9   3   6      775.66      633.04     42.54 o
  10   3   6      549.41      500.17     44.31 o
  11   3   6      379.65      374.23     39.53 o
  12   3   6     1320.03     1177.38     98.94 o
  13   3   6      454.45      388.52     35.15 o
  14   3   6      119.30      111.69     21.19 o
  15   3   6     2208.82     1798.90    166.28 o
  16   3   6      108.00      105.73     20.69 o
  17   3   6     2308.40     1959.15    174.34 o
  18   3   6      339.91      325.11     36.20 o
  19   3   6      893.63      766.64     64.88 o
  20   3   6      476.66      503.71     49.20 o
  21   3   6     2120.02     1854.23    141.99 o
  22   3   6      734.61      760.12     69.13 o
  23   3   6     1228.03     1165.72     90.68 o
  24   3   6        8.61       15.67     15.07 o
  25   3   6      603.92      636.27     57.77 o
  26   3   6       26.90       41.14     20.50 o
  27   3   6      643.74      702.01     67.81 o
  28   3   6      176.28      171.72     31.30 o
  29   3   6      170.94      176.87     32.39 o
  30   3   6       54.42       47.22     18.09 o
  31   3   6       82.64       78.00     21.94 o
  32   3   6       79.27       51.81     16.64 o
  33   3   6      265.71      269.98     30.99 o
  34   3   6      463.36      556.86     56.22 o
   0   4   6     5602.36     5499.81    303.37 o
   1   4   6       48.91      104.44     38.63 o
   2   4   6      212.84      171.40     23.91 o
   3   4   6      928.48      958.90     51.24 o
   4   4   6     2020.64     2163.04     96.36 o
   5   4   6       74.68      138.25     25.67 o
   6   4   6      294.35      331.25     33.02 o
   7   4   6      653.56      634.69     45.27 o
   8   4   6      454.14      398.17     37.59 o
   9   4   6      198.51      207.62     34.95 o
  10   4   6       33.54       25.25     14.50 o
  11   4   6      802.60      736.08     60.12 o
  12   4   6       68.14      106.60     20.23 o
  13   4   6     1405.44     1376.09    122.24 o
  14   4   6     1134.75      960.68     95.67 o
  15   4   6        2.09        4.44     10.07 o
  16   4   6      687.59      573.15     55.51 o
  17   4   6      286.43      337.38     38.14 o
  18   4   6       22.51       41.93     17.50 o
  19   4   6     1793.39     1739.94    165.27 o
  20   4   6      270.10      299.45     36.91 o
  21   4   6      692.07      699.68     59.06 o
  22   4   6      295.32      273.35     32.07 o
  23   4   6       47.74       49.19     15.61 o
  24   4   6      342.05      328.23     33.04 o
  25   4   6      510.90      384.14     43.25 o
  26   4   6      297.30      283.44     32.63 o
  27   4   6      127.64      131.91     26.46 o
  28   4   6       31.38       27.83     15.10 o
  29   4   6      455.88      451.77     45.04 o
  30   4   6      585.31      605.01     53.71 o
  31   4   6       18.62        7.99      9.63 o
  32   4   6      307.45      360.14     48.81 o
  33   4   6      313.13      361.74     51.50 o
   1   5   6      753.60      700.95     46.30 o
   2   5   6      412.90      482.03     37.42 o
   3   5   6      543.62      483.53     47.94 o
   4   5   6     2192.49     2233.33    113.36 o
   5   5   6      159.66      178.72     29.64 o
   6   5   6     2282.07     2225.02    129.89 o
   7   5   6       86.58      117.05     23.28 o
   8   5   6      601.37      505.71     43.66 o
   9   5   6      232.19      242.94     33.28 o
  10   5   6      599.00      514.04     60.09 o
  11   5   6     1985.01     1940.94    185.84 o
  12   5   6       36.77       42.57     16.05 o
  13   5   6      115.54      159.85     24.70 o
  14   5   6      183.70      174.50     26.43 o
  15   5   6      117.91       96.94     21.56 o
  16   5   6       30.61       24.43     13.93 o
  17   5   6        7.12       12.64     11.44 o
  18   5   6      231.64      221.84     39.23 o
  19   5   6     1641.55     1665.02    206.96 o
  20   5   6       60.66       91.08     20.71 o
  21   5   6     1821.34     1763.93    155.81 o
  22   5   6       29.68       67.28     24.15 o
  23   5   6        0.50        2.74      9.27 o
  24   5   6      125.80      126.85     32.84 o
  25   5   6       21.95       28.27     16.23 o
  26   5   6      161.51      174.16     31.17 o
  27   5   6     1414.09     1647.59    137.88 o
  28   5   6      355.01      335.43     53.60 o
  29   5   6       60.68       65.42     17.15 o
  30   5   6       67.60       30.40     14.93 o
  31   5   6      291.47      351.03     56.18 o
   0   6   6       11.53       42.74    130.56 o
   1   6   6      557.83      520.69     40.94 o
   2   6   6      107.73      163.49     30.53 o
   3   6   6        3.02       19.62     18.12 o
   4   6   6     2781.88     2945.21    152.39 o
   5   6   6      468.96      608.85     79.96 o
   6   6   6     1524.06     1497.33     86.12 o
   7   6   6      215.43      259.92     34.71 o
   8   6   6       32.81       51.37     17.46 o
   9   6   6      157.58      152.36     29.88 o
  10   6   6     1694.40     1732.59    121.48 o
  11   6   6     1008.71      974.22     74.01 o
  12   6   6     1141.74     1286.28     95.82 o
  13   6   6      435.68      390.25     45.74 o
  14   6   6      145.91      202.37     31.97 o
  15   6   6       49.05       42.98     16.91 o
  16   6   6      186.79      217.20     33.52 o
  17   6   6       87.44       92.12     24.62 o
  18   6   6      843.83      914.92    101.82 o
  19   6   6      136.25      168.56     28.41 o
  20   6   6     1198.81     1307.63    131.48 o
  21   6   6      496.09      539.47     65.82 o
  22   6   6      171.81      166.48     31.05 o
  23   6   6       53.44       20.22     13.50 o
  24   6   6      194.81      206.99     31.94 o
  25   6   6      429.29      405.34     54.63 o
  26   6   6     1179.49     1336.59    131.32 o
  27   6   6      355.88      370.87     54.05 o
  28   6   6      717.61      939.45     86.39 o
  29   6   6       93.88       60.12     39.13 o
   1   7   6     2719.77     3174.53    209.33 o
   2   7   6      104.51      199.64    599.59 o
   3   7   6     2929.14     3343.25    227.41 o
   4   7   6      253.96      324.70    347.11 o
   5   7   6     2354.11     2540.40    176.23 o
   6   7   6       75.56      158.11     85.28 o
   7   7   6     1084.35     1147.81     81.98 o
   8   7   6      142.40      153.23     39.82 o
   9   7   6     1238.68     1346.33     89.82 o
  10   7   6      859.85      806.94     67.69 o
  11   7   6     1364.20     1445.82     91.83 o
  12   7   6      503.72      478.47     48.28 o
  13   7   6     1020.42     1113.56     77.37 o
  14   7   6       65.28       68.62     19.60 o
  15   7   6      902.32      978.32     67.60 o
  16   7   6        1.19       -0.20      7.97 o
  17   7   6      359.47      389.64     39.16 o
  18   7   6       11.71       18.87     12.97 o
  19   7   6      157.17      193.05     27.91 o
  20   7   6      213.08      246.85     31.09 o
  21   7   6      410.02      442.83     50.30 o
  22   7   6      361.15      416.25     53.88 o
  23   7   6      484.68      534.42     64.88 o
  24   7   6       92.42       77.19     19.50 o
  25   7   6      523.55      640.21     63.46 o
   0   8   6     1723.57     2137.80    229.49 o
   1   8   6       16.82       37.56    155.51 o
   2   8   6     1693.04     2012.11    344.94 o
   3   8   6      250.36      374.54    257.35 o
   4   8   6      692.49      875.00     89.00 o
   5   8   6      960.26     1207.12    121.94 o
   6   8   6      687.36      912.71     86.09 o
   7   8   6       25.17       66.72     62.43 o
   8   8   6     1359.39     1526.88    114.99 o
   9   8   6       79.18      101.65     31.41 o
  10   8   6     1116.91     1260.62    107.33 o
  11   8   6      529.71      565.46     61.20 o
  12   8   6     1263.44     1341.96    117.99 o
  13   8   6      165.53      201.54     32.97 o
  14   8   6     1336.53     1527.94    129.31 o
  15   8   6       52.21       45.23     19.51 o
  16   8   6      950.94     1031.79     84.92 o
  17   8   6        9.00        9.65      9.07 o
  18   8   6      348.32      314.65     35.79 o
  19   8   6       50.95       62.28     19.25 o
  20   8   6      252.13      283.09     43.56 o
  21   8   6        0.06       17.37     27.39 o
   1   9   6     1365.52     1727.59    129.41 o
   2   9   6       33.12       48.04    106.18 o
   3   9   6      119.33      151.07     39.12 o
   4   9   6       95.09      134.57     37.48 o
   5   9   6      159.67      214.26     41.89 o
   6   9   6      114.16      129.72     49.63 o
   7   9   6     1469.65     1757.96    161.24 o
   8   9   6       32.02       48.57     32.88 o
   9   9   6     1495.19     1772.53    120.43 o
  10   9   6       99.95      134.13     32.86 o
  11   9   6      216.00      303.99     39.34 o
  12   9   6      167.76      199.81     36.18 o
  13   9   6      478.00      560.75     74.53 o
  14   9   6       13.12       28.19     18.52 o
  15   9   6     1113.93     1219.91    151.96 o
   0  10   6      651.00      980.08    252.64 o
   1   1   7       90.43      110.76     19.45 o
   2   1   7      193.94      312.02     60.17 o
   3   1   7     3580.43     3812.76    156.89 o
   4   1   7      863.62      869.57     54.14 o
   5   1   7     2245.52     2329.74    109.97 o
   6   1   7     1253.50     1325.32     78.22 o
   7   1   7      300.68      304.32     37.07 o
   8   1   7       26.86       28.79     15.73 o
   9   1   7       45.83       51.81     20.02 o
  10   1   7      109.75       88.33     23.63 o
  11   1   7     2608.84     2402.80    140.69 o
  12   1   7       49.80       72.15     23.11 o
  13   1   7      238.22      277.05     41.11 o
  14   1   7        0.44        2.59      9.95 o
  15   1   7        9.39       22.59     15.83 o
  16   1   7       21.83       20.64     14.59 o
  17   1   7      286.34      326.22     38.47 o
  18   1   7      256.25      245.62     36.74 o
  19   1   7      478.82      527.88     63.12 o
  20   1   7        9.35       16.27     15.41 o
  21   1   7       58.50       65.39     21.28 o
  22   1   7      422.68      430.29     47.26 o
  23   1   7        8.66       16.60     14.03 o
  24   1   7      401.69      357.48     36.09 o
  25   1   7       14.56       19.87     10.99 o
  26   1   7      314.99      296.46     35.34 o
  27   1   7      532.04      508.27     44.64 o
  28   1   7      431.11      419.34     36.12 o
  29   1   7       63.02       79.41     22.54 o
  30   1   7      246.96      229.86     32.42 o
  31   1   7      665.21      623.74     48.95 o
  32   1   7      247.06      270.37     41.68 o
   0   2   7      489.06      551.54     55.66 o
   1   2   7      201.03      227.28     31.78 o
   2   2   7     2163.46     2328.17    103.27 o
   3   2   7      221.63      267.59    100.44 o
   4   2   7     4647.46     4841.84    196.91 o
   5   2   7      295.45      307.88     35.09 o
   6   2   7     1374.92     1346.92     69.42 o
   7   2   7      154.78      168.54     23.64 o
   8   2   7      498.31      465.50     38.07 o
   9   2   7       11.93        8.35      7.40 o
  10   2   7     1135.79     1090.14     72.46 o
  11   2   7       73.60       67.13     22.53 o
  12   2   7     2336.76     2289.07    176.70 o
  13   2   7      113.14      116.60     25.91 o
  14   2   7      284.32      273.55     41.77 o
  15   2   7      113.11      101.03     28.55 o
  16   2   7      405.72      372.50     49.97 o
  17   2   7      689.19      617.42     61.55 o
  18   2   7     2478.38     2426.57    171.17 o
  19   2   7       58.94       82.16     26.90 o
  20   2   7     3062.61     2944.62    259.30 o
  21   2   7     1147.86     1148.36     91.51 o
  22   2   7      785.97      790.65     69.76 o
  23   2   7      128.30      110.39     25.54 o
  24   2   7      148.45      163.54     33.17 o
  25   2   7      553.57      536.54     52.63 o
  26   2   7     1300.47     1478.93    109.58 o
  27   2   7      255.60      258.52     36.77 o
  28   2   7     2268.57     2486.54    135.69 o
  29   2   7      108.94       73.80     22.88 o
  30   2   7       76.79       88.31     21.69 o
  31   2   7       18.01       16.07     10.76 o
  32   2   7      138.34      194.83     45.52 o
   1   3   7      320.86      376.16     37.13 o
   2   3   7      360.50      384.96     42.04 o
   3   3   7     2509.78     2647.52    137.68 o
   4   3   7       25.48       33.12     13.68 o
   5   3   7     3161.25     3195.59    145.77 o
   6   3   7        0.64       10.41     11.12 o
   7   3   7     3476.85     3457.70    175.71 o
   8   3   7       98.18       96.89     21.41 o
   9   3   7     2084.18     1904.55    110.16 o
  10   3   7      713.92      663.58     54.86 o
  11   3   7     4084.73     3882.66    355.19 o
  12   3   7      112.24      110.47     29.37 o
  13   3   7     3465.98     3172.79    324.53 o
  14   3   7        2.40        0.45      7.23 o
  15   3   7     1009.87      808.11    129.68 o
  16   3   7      124.27      101.06     27.04 o
  17   3   7     1350.20     1249.91    129.77 o
  18   3   7      235.21      220.42     36.64 o
  19   3   7     5540.09     5244.46    434.43 o
  20   3   7       10.51        2.90      8.81 o
  21   3   7     1461.99     1384.73    119.19 o
  22   3   7      212.00      224.89     36.01 o
  23   3   7      739.86      727.77     64.66 o
  24   3   7        4.71        3.58      8.86 o
  25   3   7      646.00      720.95     62.50 o
  26   3   7      232.81      245.11     33.90 o
  27   3   7     2608.00     2812.56    168.89 o
  28   3   7      239.16      283.01     36.10 o
  29   3   7     1016.21     1116.58     72.59 o
  30   3   7       15.70       20.47     12.03 o
  31   3   7      156.50      188.15     36.07 o
   0   4   7      578.32      652.25     70.99 o
   1   4   7       11.87       15.52     19.26 o
   2   4   7     3872.87     4012.50    192.54 o
   3   4   7      362.40      391.35     53.81 o
   4   4   7     4267.08     4364.46    220.99 o
   5   4   7      321.62      331.68     46.01 o
   6   4   7     3450.37     3304.56    185.14 o
   7   4   7      207.35      211.00     36.56 o
   8   4   7     3465.72     3331.47    251.13 o
   9   4   7      396.94      357.00     45.03 o
  10   4   7     2660.20     2605.20    228.24 o
  11   4   7      445.98      412.89     46.29 o
  12   4   7     3075.51     2955.87    352.42 o
  13   4   7       37.41       35.64     18.29 o
  14   4   7     1546.73     1490.98    150.73 o
  15   4   7       61.38       51.87     22.15 o
  16   4   7     1050.24     1036.73     91.32 o
  17   4   7      502.65      405.44     40.98 o
  18   4   7     1958.12     1937.84    164.14 o
  19   4   7      611.59      486.15     46.39 o
  20   4   7     2044.43     2001.89    171.90 o
  21   4   7        0.55        5.26      8.74 o
  22   4   7     1621.07     1696.92    127.54 o
  23   4   7        5.52        8.15     10.65 o
  24   4   7     1951.95     2056.46    132.84 o
  25   4   7      378.53      322.72     35.61 o
  26   4   7      883.93      905.41    102.85 o
  27   4   7       90.27       69.05     18.32 o
  28   4   7     1325.81     1355.97    145.42 o
  29   4   7        2.11        2.02     12.75 o
   1   5   7     2556.28     2742.69    162.81 o
   2   5   7        6.25       14.96     15.17 o
   3   5   7     3192.24     3187.56    184.08 o
   4   5   7       28.32       14.72     13.99 o
   5   5   7     1625.79     1634.78    101.52 o
   6   5   7      186.02      191.65     30.81 o
   7   5   7     3144.65     2978.18    171.58 o
   8   5   7       38.69       33.57     16.19 o
   9   5   7     2193.75     2169.07    130.41 o
  10   5   7      188.74      180.26     34.38 o
  11   5   7     1644.58     1578.99    120.63 o
  12   5   7      104.92      112.94     26.70 o
  13   5   7     1561.79     1601.06    136.69 o
  14   5   7      234.71      198.11     33.98 o
  15   5   7     1634.32     1726.39    145.06 o
  16   5   7       32.58       27.43     16.13 o
  17   5   7     1289.83     1341.36    141.24 o
  18   5   7       43.27       30.68     15.21 o
  19   5   7      729.93      699.78     73.79 o
  20   5   7        5.01        3.11      7.53 o
  21   5   7     1119.51     1100.24    105.43 o
  22   5   7       24.99       20.07     13.17 o
  23   5   7     2200.52     2473.28    214.51 o
  24   5   7      125.45       88.96     16.77 o
  25   5   7     1461.06     1761.98    134.20 o
  26   5   7      221.57      226.49     40.23 o
  27   5   7      652.82      814.48    100.26 o
   0   6   7     2160.34     2178.19    168.81 o
   1   6   7       21.76       46.92     19.95 o
   2   6   7     1162.50     1152.66     75.66 o
   3   6   7     1014.97      961.29     61.72 o
   4   6   7       31.55       43.64     18.36 o
   5   6   7      493.54      473.19     72.66 o
   6   6   7     1863.62     1725.57    114.18 o
   7   6   7       44.15       33.41     16.49 o
   8   6   7     1886.48     1970.53    127.89 o
   9   6   7      206.89      168.83     29.56 o
  10   6   7     1924.47     1784.64    146.83 o
  11   6   7        1.18        1.89      8.57 o
  12   6   7      666.85      684.44     57.61 o
  13   6   7        9.92       17.18     16.45 o
  14   6   7     2119.89     2236.41    152.36 o
  15   6   7        5.31       10.07     17.33 o
  16   6   7     1053.66     1212.91    102.56 o
  17   6   7       50.95       59.10     24.28 o
  18   6   7      454.57      461.55     53.21 o
  19   6   7       57.23       39.74     19.58 o
  20   6   7      306.53      317.50     41.65 o
  21   6   7        1.92        1.61      9.12 o
  22   6   7      947.96     1031.03     82.83 o
  23   6   7       80.95       63.66     21.43 o
  24   6   7      786.66     1094.74     84.49 o
  25   6   7        1.94        3.73     13.06 o
   1   7   7     1223.18     1322.05    112.55 o
   2   7   7      110.54      188.87     38.06 o
   3   7   7      243.76      212.68     29.96 o
   4   7   7       73.12       71.37     21.09 o
   5   7   7      378.90      314.22     37.51 o
   6   7   7       21.72       24.93     14.86 o
   7   7   7      602.98      691.42     62.48 o
   8   7   7      196.07      161.94     28.29 o
   9   7   7      663.44      710.28     55.55 o
  10   7   7       28.81       20.89     13.80 o
  11   7   7      190.31      162.00     27.72 o
  12   7   7      289.41      262.29     28.96 o
  13   7   7       52.98       50.93     14.95 o
  14   7   7      106.38       93.53     18.70 o
  15   7   7      748.62      753.51     71.07 o
  16   7   7        4.81        5.70      8.35 o
  17   7   7      226.94      235.25     30.63 o
  18   7   7       57.85       38.94     14.89 o
  19   7   7        8.44        9.92      9.55 o
  20   7   7        2.30       -0.10      8.49 o
  21   7   7      252.05      359.30     45.15 o
   0   8   7      185.74      158.03     53.37 o
   1   8   7       51.72       46.84     26.99 o
   2   8   7       16.09       16.88     25.92 o
   3   8   7       78.98       76.22     26.72 o
   4   8   7       10.24        1.17     12.92 o
   5   8   7       23.61       18.84     17.81 o
   6   8   7      229.19      236.73     39.87 o
   7   8   7       69.51       36.27     19.99 o
   8   8   7      364.18      368.15     44.12 o
   9   8   7        0.21        1.39      7.14 o
  10   8   7      131.29      161.79     25.67 o
  11   8   7       23.77       16.94     11.56 o
  12   8   7       58.82       43.99     16.20 o
  13   8   7      316.42      361.54     44.25 o
  14   8   7       16.78       15.70     13.30 o
  15   8   7        2.06        2.63     11.37 o
  16   8   7       86.62       68.60     27.75 o
   1   9   7      161.75      179.08     37.18 o
   2   9   7      123.38      171.16     34.89 o
   3   9   7       90.75       56.78     26.14 o
   4   9   7       36.92       14.69     15.72 o
   5   9   7        6.37        6.46     14.48 o
   6   9   7       33.87       40.89     56.83 o
   0   0   8     3645.93     3693.10    356.45 o
   1   0   8      522.69      659.49     79.52 o
   2   0   8     3376.66     3488.59    254.35 o
   3   0   8     1008.29     1093.73    104.75 o
   4   0   8     2968.26     3162.04    226.82 o
   5   0   8       33.71       53.27     50.99 o
   6   0   8     5421.18     5740.19    420.26 o
   7   0   8       94.30      129.41     53.35 o
   8   0   8     2934.52     2797.73    232.95 o
   9   0   8       47.41       36.70     32.99 o
  10   0   8     2907.44     2969.67    217.36 o
  11   0   8       83.50       88.69     38.65 o
  12   0   8     2487.17     2558.98    201.23 o
  13   0   8     1508.50     1547.25    157.07 o
  14   0   8     2083.10     2028.10    227.06 o
  15   0   8      132.01       96.29     37.74 o
  16   0   8     1297.92     1112.82    112.57 o
  17   0   8     3490.19     3372.68    339.18 o
  18   0   8     1214.21     1124.52    101.83 o
  19   0   8      463.08      435.65     59.87 o
  20   0   8     3556.95     3531.84    250.96 o
  21   0   8       85.39      101.21     32.20 o
  22   0   8     5043.03     5041.41    346.10 o
  23   0   8       12.24       11.56     15.48 o
  24   0   8      448.23      502.83     59.18 o
  25   0   8      900.20      872.74     81.45 o
  26   0   8     1503.24     1698.21    117.07 o
  27   0   8       12.09        4.65      9.26 o
  28   0   8      783.93      881.62     78.92 o
  29   0   8      229.78      268.22     69.79 o
   1   1   8      638.60      635.74     55.03 o
   2   1   8     2366.75     2498.40    124.39 o
   3   1   8     1867.22     1846.19    105.25 o
   4   1   8      543.64      610.13     57.98 o
   5   1   8     5096.75     5281.55    266.20 o
   6   1   8        4.10        4.06     11.30 o
   7   1   8     2305.45     2359.46    143.44 o
   8   1   8        2.04        3.89     10.92 o
   9   1   8     2398.69     2450.62    135.44 o
  10   1   8        2.07       -0.76     12.12 o
  11   1   8     2140.44     2131.73    122.84 o
  12   1   8      517.28      543.01     54.76 o
  13   1   8     1885.84     1793.82    100.37 o
  14   1   8      305.47      286.51     36.22 o
  15   1   8      704.46      649.26     53.80 o
  16   1   8       92.20       90.37     24.02 o
  17   1   8     2630.84     2485.60    132.04 o
  18   1   8      760.92      718.95     59.37 o
  19   1   8     2572.76     2399.12    142.01 o
  20   1   8      335.17      352.61     41.91 o
  21   1   8     1890.34     1745.15    147.69 o
  22   1   8      378.63      378.12     43.40 o
  23   1   8      502.07      558.12     59.45 o
  24   1   8      115.62      103.49     27.97 o
  25   1   8     1385.59     1541.17     80.71 o
  26   1   8      207.71      185.28     23.97 o
  27   1   8      920.62     1074.67     70.30 o
  28   1   8       98.95      102.26     40.61 o
  29   1   8      633.14      671.67     72.94 o
   0   2   8     1828.83     1706.11    112.44 o
   1   2   8      477.06      530.01     58.56 o
   2   2   8      951.11      844.81     54.37 o
   3   2   8     1410.91     1435.54     78.14 o
   4   2   8     1642.15     1523.69     82.89 o
   5   2   8      506.73      518.54     45.10 o
   6   2   8      359.17      326.87     39.73 o
   7   2   8      183.38      206.67     29.18 o
   8   2   8     1632.92     1647.21    104.67 o
   9   2   8       41.54       41.62     23.11 o
  10   2   8     1464.70     1464.56    103.15 o
  11   2   8      129.58      146.01     32.46 o
  12   2   8      496.11      482.73     58.51 o
  13   2   8      820.54      840.79     78.41 o
  14   2   8      652.19      539.23     59.23 o
  15   2   8       35.69       40.00     21.77 o
  16   2   8      832.06      706.94     67.17 o
  17   2   8     1027.92      957.58     79.80 o
  18   2   8     1294.01     1168.05     86.65 o
  19   2   8     1362.85     1287.26     95.84 o
  20   2   8      935.80      923.10     74.68 o
  21   2   8      267.14      263.24     34.79 o
  22   2   8      777.00      817.07     60.34 o
  23   2   8      126.61      118.25     23.19 o
  24   2   8     1298.30     1395.47     88.98 o
  25   2   8       56.46       44.76     18.15 o
  26   2   8      252.23      291.23     33.04 o
  27   2   8       22.22       38.07     15.45 o
  28   2   8      385.63      450.94     46.68 o
   1   3   8     1148.69     1090.86     67.68 o
   2   3   8      206.55      230.54     41.47 o
   3   3   8     1609.12     1515.61     92.80 o
   4   3   8     1095.75     1133.03     75.88 o
   5   3   8      621.30      615.18     52.01 o
   6   3   8     1575.13     1606.28     96.47 o
   7   3   8      755.15      766.91     54.49 o
   8   3   8        0.98        3.70      9.03 o
   9   3   8      632.86      578.15     52.99 o
  10   3   8      536.18      500.88     53.86 o
  11   3   8      136.64      120.09     29.08 o
  12   3   8       13.16       20.68     18.12 o
  13   3   8      388.99      351.31     45.22 o
  14   3   8        0.37       -1.13      9.16 o
  15   3   8      397.32      320.17     42.30 o
  16   3   8       41.96       30.19     18.29 o
  17   3   8      197.72      191.15     32.52 o
  18   3   8      311.47      295.74     38.69 o
  19   3   8      166.34      153.07     33.80 o
  20   3   8      665.56      699.39     73.91 o
  21   3   8      142.89      153.34     31.41 o
  22   3   8      211.02      240.12     37.16 o
  23   3   8      608.18      654.63     63.80 o
  24   3   8       40.61       32.61     17.62 o
  25   3   8      406.63      478.83     44.85 o
  26   3   8      506.14      552.95     52.85 o
  27   3   8       24.04       19.80     14.22 o
   0   4   8      242.10      217.38     49.09 o
   1   4   8        0.85       -1.70      8.48 o
   2   4   8        0.88        8.68      9.12 o
   3   4   8       91.55       92.42     26.06 o
   4   4   8       91.04      144.78     29.69 o
   5   4   8      879.49      903.48     68.82 o
   6   4   8      457.87      417.85     45.41 o
   7   4   8      554.88      564.69     53.41 o
   8   4   8     1246.75     1152.55     90.37 o
   9   4   8       26.27       20.68     15.11 o
  10   4   8        5.28        2.49      8.82 o
  11   4   8      761.11      702.51     82.25 o
  12   4   8       20.54       13.56     11.91 o
  13   4   8       90.69       74.40     20.31 o
  14   4   8       64.60       55.82     19.52 o
  15   4   8      139.49      130.35     26.48 o
  16   4   8       62.54       55.05     25.45 o
  17   4   8       20.75       28.56     19.93 o
  18   4   8        4.65       14.09     18.49 o
  19   4   8      157.46      202.47     39.80 o
  20   4   8       12.07        5.60     10.16 o
  21   4   8      772.34      855.35     80.92 o
  22   4   8      247.19      273.85     39.72 o
  23   4   8       10.62        9.85     16.79 o
  24   4   8        4.23        4.64      9.05 o
  25   4   8      210.45      295.23     48.74 o
   1   5   8      305.33      364.88     47.19 o
   2   5   8      114.94      108.10     26.19 o
   3   5   8      372.22      441.60     41.80 o
   4   5   8      267.14      259.99     33.88 o
   5   5   8      317.63      365.88     38.99 o
   6   5   8        8.83       22.51     14.08 o
   7   5   8      151.34      161.41     27.37 o
   8   5   8      555.91      470.03     47.65 o
   9   5   8       40.33       52.10     21.04 o
  10   5   8      863.21      848.90     62.07 o
  11   5   8       39.48       66.84     22.33 o
  12   5   8      131.74      131.42     31.70 o
  13   5   8      416.47      458.87     50.36 o
  14   5   8       19.44       14.07     14.21 o
  15   5   8       64.00       88.40     23.68 o
  16   5   8      162.56      141.75     25.04 o
  17   5   8       31.63       33.11     14.77 o
  18   5   8       81.85       53.13     16.19 o
  19   5   8       55.63       56.83     15.55 o
  20   5   8      564.80      648.66     88.23 o
  21   5   8       12.10        4.98     14.04 o
  22   5   8      680.48      839.11     73.56 o
   0   6   8      251.33      332.94     57.10 o
   1   6   8       85.81       52.75     21.52 o
   2   6   8      753.68      807.43     73.72 o
   3   6   8       25.68       19.76     15.08 o
   4   6   8      608.19      658.43     55.62 o
   5   6   8      252.20      313.21     39.60 o
   6   6   8      116.91      148.29     28.21 o
   7   6   8      147.52      148.55     29.73 o
   8   6   8      204.87      196.67     30.39 o
   9   6   8       64.37       63.06     18.70 o
  10   6   8      220.83      253.66     29.08 o
  11   6   8      568.31      523.16     50.42 o
  12   6   8      430.30      382.41     58.45 o
  13   6   8      173.43      149.76     23.90 o
  14   6   8      385.41      446.12     56.21 o
  15   6   8        4.27        4.35      7.14 o
  16   6   8      412.09      498.56     52.14 o
  17   6   8      141.65      104.78     24.18 o
  18   6   8      246.66      305.29     34.99 o
  19   6   8      184.76      250.94     37.58 o
   1   7   8      862.10     1005.21    104.49 o
   2   7   8       28.78       22.22     12.73 o
   3   7   8       79.87       82.26     27.39 o
   4   7   8      691.02      691.19     89.42 o
   5   7   8      120.82      128.21     29.43 o
   6   7   8      638.82      625.65     71.32 o
   7   7   8      377.95      416.80     46.53 o
   8   7   8        2.84        1.72     11.40 o
   9   7   8      571.92      576.81     55.16 o
  10   7   8      188.34      203.79     28.31 o
  11   7   8      248.99      339.08     39.08 o
  12   7   8      161.16      191.51     29.96 o
  13   7   8      417.88      541.01     57.89 o
  14   7   8        1.56        6.04     10.69 o
   0   8   8     1319.24     1596.01    191.90 o
   1   8   8       95.82      102.37     40.19 o
   2   8   8      210.26      354.15     59.11 o
   3   8   8      322.21      408.37     66.71 o
   1   1   9       26.33       24.69     16.15 o
   2   1   9      227.32      245.97     32.52 o
   3   1   9       23.15       25.11     15.05 o
   4   1   9       63.21       54.48     19.21 o
   5   1   9       27.08       31.88     18.73 o
   6   1   9       99.14      129.02     29.18 o
   7   1   9      563.74      565.53     59.85 o
   8   1   9        2.87        4.26     10.38 o
   9   1   9      459.81      446.75     44.61 o
  10   1   9      123.70      114.59     26.68 o
  11   1   9      104.17      134.50     26.56 o
  12   1   9       56.78       56.36     18.98 o
  13   1   9      164.87      184.10     28.26 o
  14   1   9       57.02       43.24     16.96 o
  15   1   9      125.37      135.70     25.12 o
  16   1   9       45.66       31.23     14.59 o
  17   1   9      434.37      392.03     35.81 o
  18   1   9       21.68       14.25     12.16 o
  19   1   9      799.81      791.63     58.64 o
  20   1   9        5.59        8.93      9.01 o
  21   1   9      492.10      504.55     46.04 o
  22   1   9      300.24      319.12     37.46 o
  23   1   9      214.58      224.28     36.78 o
   0   2   9      426.29      451.44     55.43 o
   1   2   9       30.91       56.44     18.51 o
   2   2   9      861.10      885.61     78.11 o
   3   2   9       98.56      125.24     21.40 o
   4   2   9      426.96      463.71     43.47 o
   5   2   9       34.47       48.36     18.03 o
   6   2   9      543.67      557.61     51.38 o
   7   2   9      515.71      554.73     53.53 o
   8   2   9      804.83      792.29     67.65 o
   9   2   9      176.16      172.33     34.03 o
  10   2   9      953.28      968.09     75.65 o
  11   2   9       64.31       61.06     22.54 o
  12   2   9      577.15      580.83     55.26 o
  13   2   9        0.20        2.71      8.92 o
  14   2   9      933.28      877.91     73.74 o
  15   2   9       63.33       36.26     18.84 o
  16   2   9      402.62      410.54     44.79 o
  17   2   9      786.69      753.26     60.06 o
  18   2   9      107.02      111.93     24.43 o
  19   2   9      183.54      171.37     27.66 o
  20   2   9      391.84      430.73     39.18 o
  21   2   9      113.52      156.42     28.79 o
  22   2   9      843.27      912.31     66.89 o
   1   3   9     1747.64     1777.37     94.25 o
   2   3   9      361.23      390.97     41.75 o
   3   3   9     1293.72     1352.65     78.42 o
   4   3   9       73.35       65.58     21.63 o
   5   3   9     2084.35     2195.89    125.23 o
   6   3   9      270.46      318.04     43.67 o
   7   3   9     1543.40     1524.21    102.24 o
   8   3   9      266.33      218.17     47.13 o
   9   3   9      649.96      670.62     69.36 o
  10   3   9      150.16      158.04     38.72 o
  11   3   9      615.09      633.63     66.87 o
  12   3   9       50.53       36.19     17.18 o
  13   3   9      606.75      664.05     57.56 o
  14   3   9        0.22       -1.77      8.10 o
  15   3   9     1005.05     1055.89     97.57 o
  16   3   9      189.27      158.61     28.09 o
  17   3   9      627.98      691.83     60.79 o
  18   3   9      197.29      155.14     31.60 o
  19   3   9      389.26      449.09     45.99 o
  20   3   9        6.08        7.00     12.13 o
  21   3   9      238.12      290.28     37.70 o
   0   4   9     2446.81     2586.55    192.21 o
   1   4   9       31.33       45.60     24.84 o
   2   4   9     1397.93     1438.94     80.77 o
   3   4   9       45.71       41.62     17.72 o
   4   4   9      636.96      665.90     53.69 o
   5   4   9      299.95      307.02     35.21 o
   6   4   9      832.84      801.03     60.70 o
   7   4   9        0.28       -0.18      7.18 o
   8   4   9      859.01      838.31     65.88 o
   9   4   9      103.67       77.64     20.74 o
  10   4   9     1538.76     1562.34    130.53 o
  11   4   9       72.96       43.09     23.38 o
  12   4   9      612.62      644.89     66.00 o
  13   4   9        7.64        5.11     11.25 o
  14   4   9      788.19      824.29     89.18 o
  15   4   9       46.74       39.21     21.57 o
  16   4   9     1492.10     1585.19    139.86 o
  17   4   9      143.50      100.10     27.25 o
  18   4   9      568.24      642.78     56.85 o
  19   4   9        2.25        2.84     11.88 o
   1   5   9     1053.64     1141.72     82.92 o
   2   5   9       36.48       36.33     19.89 o
   3   5   9      462.14      456.68     43.96 o
   4   5   9       80.33       53.04     16.83 o
   5   5   9      620.31      594.62     49.31 o
   6   5   9        1.01       -4.17      7.89 o
   7   5   9     1155.51     1113.61     74.67 o
   8   5   9        4.91        1.77      6.21 o
   9   5   9      960.66      892.90     93.13 o
  10   5   9        7.11        4.46      8.46 o
  11   5   9      865.18      836.69     74.27 o
  12   5   9      125.27      118.02     27.37 o
  13   5   9      493.88      525.01     53.01 o
  14   5   9       78.17       74.40     22.80 o
  15   5   9     1024.39     1206.84     91.18 o
   0   6   9      272.43      266.74     46.93 o
   1   6   9      344.23      316.74     32.52 o
   2   6   9      205.47      226.24     32.90 o
   3   6   9       74.01       68.47     21.12 o
   4   6   9      553.40      523.51     49.99 o
   5   6   9       73.61       41.90     17.15 o
   6   6   9     1277.84     1098.04    157.65 o
   7   6   9      164.49       99.48     31.39 o
   8   6   9     1154.70     1122.47     95.12 o
   9   6   9        1.18       -0.46      9.28 o
  10   6   9      280.12      424.10     79.88 o
   0   0  10      385.76      293.20     61.22 o
   1   0  10      320.60      326.35     44.51 o
   2   0  10      336.03      309.37     60.33 o
   3   0  10      339.40      341.65     53.28 o
   4   0  10      498.43      472.71     62.33 o
   5   0  10      157.92      108.41     40.33 o
   6   0  10      348.31      377.80     60.48 o
   7   0  10        6.48       -0.07     10.81 o
   8   0  10     2559.49     2668.51    194.85 o
   9   0  10        1.84       -4.69     14.03 o
  10   0  10     1194.04     1259.26    116.39 o
  11   0  10        0.20        1.55     10.47 o
  12   0  10      683.92      712.43     69.17 o
  13   0  10      235.07      257.01     40.98 o
  14   0  10      805.90      718.66     64.81 o
  15   0  10       22.96       18.25     25.59 o
  16   0  10      745.15      678.90     95.53 o
   1   1  10      668.77      580.71     43.15 o
   2   1  10      777.49      704.36     52.69 o
   3   1  10      711.65      643.95     52.17 o
   4   1  10      463.17      443.08     44.37 o
   5   1  10      863.12      898.19     76.08 o
   6   1  10      123.40       82.99     22.54 o
   7   1  10     2229.21     2283.43    124.57 o
   8   1  10        0.84       -2.03     10.01 o
   9   1  10     1089.75     1122.07     75.04 o
  10   1  10        2.82        5.31      9.46 o
  11   1  10      449.45      489.74     47.85 o
  12   1  10       48.29       48.42     17.71 o
  13   1  10      337.92      348.63     40.12 o
  14   1  10        0.00       -3.20      9.75 o
  15   1  10      434.60      414.94     40.03 o
   0   2  10     1036.44     1049.54    113.84 o
   1   2  10       10.79        4.65     10.08 o
   2   2  10      783.13      663.06     47.24 o
   3   2  10       23.05       13.10      9.37 o
   4   2  10      175.22      174.70     25.43 o
   5   2  10       31.65       17.16     15.46 o
   6   2  10     1314.40     1275.89     77.34 o
   7   2  10       22.20       10.99     11.34 o
   8   2  10     1467.82     1415.04     98.00 o
   9   2  10      147.38      107.82     23.78 o
  10   2  10      607.23      588.54     50.98 o
  11   2  10      115.16      138.50     25.64 o
  12   2  10      258.96      257.14     40.17 o
  13   2  10      144.86      168.16     34.09 o
  14   2  10      322.43      310.81     41.59 o
   1   3  10       11.35        3.71      8.76 o
   2   3  10       35.48       21.76     13.86 o
   3   3  10       92.98       56.93     17.76 o
   4   3  10       40.91       20.69     10.52 o
   5   3  10      387.34      360.33     37.41 o
   6   3  10        5.68        3.23      8.09 o
   7   3  10      206.78      233.16     35.04 o
   8   3  10      110.19       89.72     23.89 o
   9   3  10      229.24      219.03     33.75 o
  10   3  10       76.84       62.45     26.44 o
  11   3  10      258.39      265.28     40.60 o
  12   3  10       22.45       14.50     19.98 o
   0   4  10      161.14      198.43     66.67 o
   1   4  10        9.43        1.74      9.81 o
   2   4  10       32.26       26.68     20.03 o
   3   4  10       24.78        5.62     14.10 o
   4   4  10       66.21       23.72     21.41 o
   5   4  10      346.71      339.51     53.00 o
   6   4  10      268.62      246.32     52.25 o
   7   4  10      152.66       99.27     41.64 o
 
